# Supplementary material for: Heterogeneous Evolution Among SARS‐CoV‐2 Genes and Variants of Concern
Source: J Med Virol. 2025 Sep 12;97(9):e70604. doi: 10.1002/jmv.70604 (PMC12431720; doi:10.1002/jmv.70604)
Supplement: Supplementary file 2 — Table S1: Coding regions with PSSs in a variant of concern or during a specific temporal period. Table S2: Metadata for all SARS‐CoV‐2 sequences analysed in the temporal datasets. [file JMV-97-e70604-s003.xlsx]

## Sheet: METADATA
GI	DATE	LOCATION	FOLDER
1825595273	2020-01-23	China: Zhejiang, Hangzhou	Temporal period dataset/Data of genomic regions by temporal period/E
1826681694	2020-03-18	USA: San Francisco, CA	Temporal period dataset/Data of genomic regions by temporal period/E
1826707427	2020-03-13	USA: WA	Temporal period dataset/Data of genomic regions by temporal period/E
1826708541	2020-03-16	USA: CT	Temporal period dataset/Data of genomic regions by temporal period/E
1826708567	2020-03-16	USA: WA	Temporal period dataset/Data of genomic regions by temporal period/E
1828469459	2020-03-10	Spain	Temporal period dataset/Data of genomic regions by temporal period/E
1830492819	2020-03-21	USA: Washington	Temporal period dataset/Data of genomic regions by temporal period/E
1834374999	2020-02-29	USA: NY	Temporal period dataset/Data of genomic regions by temporal period/E
1834375129	2020-03-17	USA: NY	Temporal period dataset/Data of genomic regions by temporal period/E
1834376234	2020-03-20	USA: NY	Temporal period dataset/Data of genomic regions by temporal period/E
1834445051	2020-04-06	USA: WA	Temporal period dataset/Data of genomic regions by temporal period/E
1834446820	2020-03-09	USA: WA	Temporal period dataset/Data of genomic regions by temporal period/E
1835947469	2020-04-02	USA: WA	Temporal period dataset/Data of genomic regions by temporal period/E
1839251240	2020-03-12	USA: MI	Temporal period dataset/Data of genomic regions by temporal period/E
1839252207	2020-03-27	USA: MI	Temporal period dataset/Data of genomic regions by temporal period/E
1840211701	2020-03-14	Australia: Victoria	Temporal period dataset/Data of genomic regions by temporal period/E
1840214073	2020-03-22	Australia: Victoria	Temporal period dataset/Data of genomic regions by temporal period/E
1840214775	2020-03-19	Australia: Victoria	Temporal period dataset/Data of genomic regions by temporal period/E
1840214827	2020-03-20	Australia: Victoria	Temporal period dataset/Data of genomic regions by temporal period/E
1840318179	2020-03-12	USA: NY	Temporal period dataset/Data of genomic regions by temporal period/E
1842067455	2020-04-05	USA: CA	Temporal period dataset/Data of genomic regions by temporal period/E
1848523330	2020-03-24	USA: Massachusetts	Temporal period dataset/Data of genomic regions by temporal period/E
1851769101	2020-04-06	USA	Temporal period dataset/Data of genomic regions by temporal period/E
1858311800	2020-03-16	USA: CA	Temporal period dataset/Data of genomic regions by temporal period/E
1858729997	2020-04-21	USA: Washington,Snohomish County	Temporal period dataset/Data of genomic regions by temporal period/E
1858730985	2020-03-20	USA: CA	Temporal period dataset/Data of genomic regions by temporal period/E
1858731401	2020-05-01	USA: CA	Temporal period dataset/Data of genomic regions by temporal period/E
1858731752	2020-05-13	USA: CA	Temporal period dataset/Data of genomic regions by temporal period/E
1858830777	2020-03-19	USA: Washington,King County	Temporal period dataset/Data of genomic regions by temporal period/E
1858831232	2020-03-10	USA: Washington,King County	Temporal period dataset/Data of genomic regions by temporal period/E
1858890503	2020-04-04	USA: Washington,Yakima County	Temporal period dataset/Data of genomic regions by temporal period/E
1858890776	2020-03-31	USA: Washington,Pierce County	Temporal period dataset/Data of genomic regions by temporal period/E
1859619050	2020-04-11	USA: Washington,Pierce County	Temporal period dataset/Data of genomic regions by temporal period/E
1860607531	2020-05-23	Bangladesh: Rangpur	Temporal period dataset/Data of genomic regions by temporal period/E
1860814281	2020-06-02	Egypt	Temporal period dataset/Data of genomic regions by temporal period/E
1865303423	2020-03-25	USA: Wisconsin, Milwaukee county	Temporal period dataset/Data of genomic regions by temporal period/E
1865304788	2020-04-01	USA: Wisconsin, Milwaukee county	Temporal period dataset/Data of genomic regions by temporal period/E
1869194557	2020-06-10	USA: Wisconsin, Dane county	Temporal period dataset/Data of genomic regions by temporal period/E
1869196299	2020-06-25	USA: Wisconsin, Dane county	Temporal period dataset/Data of genomic regions by temporal period/E
1870077416	2020-06-13	India: Choryasi	Temporal period dataset/Data of genomic regions by temporal period/E
1870102445	2020-07-07	Bangladesh: Khulna	Temporal period dataset/Data of genomic regions by temporal period/E
1877762615	2020-04-30	USA: NM	Temporal period dataset/Data of genomic regions by temporal period/E
1878067911	2020-02-17	NA	Temporal period dataset/Data of genomic regions by temporal period/E
1881814066	2020-03-30	Jordan: Irbid	Temporal period dataset/Data of genomic regions by temporal period/E
1882652527	2020-07-19	Egypt	Temporal period dataset/Data of genomic regions by temporal period/E
1884566307	2020-06-11	USA: Washington,Yakima County	Temporal period dataset/Data of genomic regions by temporal period/E
1884757725	2020-05-22	USA: Washington,Yakima County	Temporal period dataset/Data of genomic regions by temporal period/E
1884774634	2020-03-19	USA: FL	Temporal period dataset/Data of genomic regions by temporal period/E
1885785166	2020-07-10	USA	Temporal period dataset/Data of genomic regions by temporal period/E
1888310538	2020-05-03	USA: Massachusetts	Temporal period dataset/Data of genomic regions by temporal period/E
1888312552	2020-05-09	USA: Massachusetts	Temporal period dataset/Data of genomic regions by temporal period/E
1890161466	2020-04-24	USA	Temporal period dataset/Data of genomic regions by temporal period/E
1890530957	2020-03-19	USA: Maine	Temporal period dataset/Data of genomic regions by temporal period/E
1890899218	2020-07-02	USA: FL	Temporal period dataset/Data of genomic regions by temporal period/E
1896261425	2020-04-16	USA	Temporal period dataset/Data of genomic regions by temporal period/E
1896472386	2020-03-21	Netherlands:NoordBrabant	Temporal period dataset/Data of genomic regions by temporal period/E
1896472426	2020-03-29	Netherlands:not collected	Temporal period dataset/Data of genomic regions by temporal period/E
1896472475	2020-03-31	Netherlands:not collected	Temporal period dataset/Data of genomic regions by temporal period/E
1898131799	2020-07-18	USA: Washington,King County	Temporal period dataset/Data of genomic regions by temporal period/E
1899290167	2020-07-04	Australia: Victoria	Temporal period dataset/Data of genomic regions by temporal period/E
1899292312	2020-07-06	Australia: Victoria	Temporal period dataset/Data of genomic regions by temporal period/E
1899294574	2020-07-10	Australia: Victoria	Temporal period dataset/Data of genomic regions by temporal period/E
1899295666	2020-07-07	Australia: Victoria	Temporal period dataset/Data of genomic regions by temporal period/E
1899296888	2020-07-08	Australia: Victoria	Temporal period dataset/Data of genomic regions by temporal period/E
1899298383	2020-07-13	Australia: Victoria	Temporal period dataset/Data of genomic regions by temporal period/E
1899299748	2020-07-13	Australia: Victoria	Temporal period dataset/Data of genomic regions by temporal period/E
1899303778	2020-07-13	Australia: Victoria	Temporal period dataset/Data of genomic regions by temporal period/E
1899305016	2020-07-14	Australia: Victoria	Temporal period dataset/Data of genomic regions by temporal period/E
1899305543	2020-07-16	Australia: Victoria	Temporal period dataset/Data of genomic regions by temporal period/E
1899307162	2020-07-17	Australia: Victoria	Temporal period dataset/Data of genomic regions by temporal period/E
1899309151	2020-07-17	Australia: Victoria	Temporal period dataset/Data of genomic regions by temporal period/E
1899310048	2020-07-19	Australia: Victoria	Temporal period dataset/Data of genomic regions by temporal period/E
1899314806	2020-07-19	Australia: Victoria	Temporal period dataset/Data of genomic regions by temporal period/E
1899321826	2020-07-24	Australia: Victoria	Temporal period dataset/Data of genomic regions by temporal period/E
1899322307	2020-07-23	Australia: Victoria	Temporal period dataset/Data of genomic regions by temporal period/E
1899326038	2020-06-30	Australia: Victoria	Temporal period dataset/Data of genomic regions by temporal period/E
1899328508	2020-07-05	Australia: Victoria	Temporal period dataset/Data of genomic regions by temporal period/E
1899328599	2020-07-04	Australia: Victoria	Temporal period dataset/Data of genomic regions by temporal period/E
1899329574	2020-07-06	Australia: Victoria	Temporal period dataset/Data of genomic regions by temporal period/E
1899334630	2020-07-16	Australia: Victoria	Temporal period dataset/Data of genomic regions by temporal period/E
1899337100	2020-07-13	Australia: Victoria	Temporal period dataset/Data of genomic regions by temporal period/E
1899338738	2020-04-10	Australia: Tasmania	Temporal period dataset/Data of genomic regions by temporal period/E
1904449862	2020-06-11	USA	Temporal period dataset/Data of genomic regions by temporal period/E
1904685099	2020-06-03	USA: MD	Temporal period dataset/Data of genomic regions by temporal period/E
1904685144	2020-06-03	USA: MD	Temporal period dataset/Data of genomic regions by temporal period/E
1904775049	2020-06-26	USA: SC, HORRY	Temporal period dataset/Data of genomic regions by temporal period/E
1907868836	2020-05-05	Peru	Temporal period dataset/Data of genomic regions by temporal period/E
1908556042	2020-08-25	USA: Wisconsin, Dane county	Temporal period dataset/Data of genomic regions by temporal period/E
1908837703	2020-05-28	USA: CA, Orange County	Temporal period dataset/Data of genomic regions by temporal period/E
1912438754	2020-06-25	USA	Temporal period dataset/Data of genomic regions by temporal period/E
1913288389	2020-03-23	USA: MI	Temporal period dataset/Data of genomic regions by temporal period/E
1913289689	2020-03-22	USA: MI	Temporal period dataset/Data of genomic regions by temporal period/E
1913291314	2020-03-17	USA: MI	Temporal period dataset/Data of genomic regions by temporal period/E
1913292341	2020-03-18	USA: NV	Temporal period dataset/Data of genomic regions by temporal period/E
1913294252	2020-03-22	USA: MI	Temporal period dataset/Data of genomic regions by temporal period/E
1913294668	2020-03-23	USA: CA	Temporal period dataset/Data of genomic regions by temporal period/E
1913294967	2020-03-22	USA: FL	Temporal period dataset/Data of genomic regions by temporal period/E
1913297281	2020-03-14	USA: MN	Temporal period dataset/Data of genomic regions by temporal period/E
1913300895	2020-03-15	USA: AR	Temporal period dataset/Data of genomic regions by temporal period/E
1913596786	2020-08-21	USA: New Mexico	Temporal period dataset/Data of genomic regions by temporal period/E
1915390283	2020-04-13	USA	Temporal period dataset/Data of genomic regions by temporal period/E
1917183179	2020-09-05	Poland	Temporal period dataset/Data of genomic regions by temporal period/E
1918189670	2020-08-13	Australia: Victoria	Temporal period dataset/Data of genomic regions by temporal period/E
1918192498	2020-08-06	Australia: Victoria	Temporal period dataset/Data of genomic regions by temporal period/E
1918192618	2020-08-02	Australia: Victoria	Temporal period dataset/Data of genomic regions by temporal period/E
1918202003	2020-07-21	Australia: Victoria	Temporal period dataset/Data of genomic regions by temporal period/E
1918203067	2020-07-22	Australia: Victoria	Temporal period dataset/Data of genomic regions by temporal period/E
1918208311	2020-07-29	Australia: Victoria	Temporal period dataset/Data of genomic regions by temporal period/E
1918211953	2020-07-21	Australia: Victoria	Temporal period dataset/Data of genomic regions by temporal period/E
1918213930	2020-07-23	Australia: Victoria	Temporal period dataset/Data of genomic regions by temporal period/E
1918227027	2020-07-27	Australia: Victoria	Temporal period dataset/Data of genomic regions by temporal period/E
1918231462	2020-08-06	Australia: Victoria	Temporal period dataset/Data of genomic regions by temporal period/E
1918237466	2020-08-25	Australia: Victoria	Temporal period dataset/Data of genomic regions by temporal period/E
1918238055	2020-08-25	Australia: Victoria	Temporal period dataset/Data of genomic regions by temporal period/E
1918243558	2020-08-20	Australia: Victoria	Temporal period dataset/Data of genomic regions by temporal period/E
1918246327	2020-08-27	Australia: Victoria	Temporal period dataset/Data of genomic regions by temporal period/E
1920144442	2020-07-24	Australia: Victoria	Temporal period dataset/Data of genomic regions by temporal period/E
1920144611	2020-07-31	Australia: Victoria	Temporal period dataset/Data of genomic regions by temporal period/E
1920147107	2020-07-29	Australia: Victoria	Temporal period dataset/Data of genomic regions by temporal period/E
1920150930	2020-08-04	Australia: Victoria	Temporal period dataset/Data of genomic regions by temporal period/E
1920154218	2020-07-24	Australia: Victoria	Temporal period dataset/Data of genomic regions by temporal period/E
1920155842	2020-08-03	Australia: Victoria	Temporal period dataset/Data of genomic regions by temporal period/E
1920160248	2020-08-03	Australia: Victoria	Temporal period dataset/Data of genomic regions by temporal period/E
1920165798	2020-08-24	Australia: Victoria	Temporal period dataset/Data of genomic regions by temporal period/E
1920165941	2020-08-19	Australia: Victoria	Temporal period dataset/Data of genomic regions by temporal period/E
1925224316	2020-03-15	USA: NY	Temporal period dataset/Data of genomic regions by temporal period/E
1925224446	2020-03-16	USA: NY	Temporal period dataset/Data of genomic regions by temporal period/E
1925230247	2020-03-15	USA: UT	Temporal period dataset/Data of genomic regions by temporal period/E
1925232574	2020-03-16	USA: CA	Temporal period dataset/Data of genomic regions by temporal period/E
1928007872	2020-07-26	Israel	Temporal period dataset/Data of genomic regions by temporal period/E
1928121286	2020-05-21	USA	Temporal period dataset/Data of genomic regions by temporal period/E
1928128051	2020-04-08	USA: FL	Temporal period dataset/Data of genomic regions by temporal period/E
1933307002	2020-06-29	USA: Ak	Temporal period dataset/Data of genomic regions by temporal period/E
1934762101	2020-04-07	Poland	Temporal period dataset/Data of genomic regions by temporal period/E
1934877605	2020-07-19	USA: CA, Humboldt County	Temporal period dataset/Data of genomic regions by temporal period/E
1934886821	2020-07-31	Australia: Victoria	Temporal period dataset/Data of genomic regions by temporal period/E
1934887817	2020-08-02	Australia: Victoria	Temporal period dataset/Data of genomic regions by temporal period/E
1934888103	2020-07-29	Australia: Victoria	Temporal period dataset/Data of genomic regions by temporal period/E
1934890898	2020-07-18	Australia: Victoria	Temporal period dataset/Data of genomic regions by temporal period/E
1934892535	2020-08-01	Australia: Victoria	Temporal period dataset/Data of genomic regions by temporal period/E
1934972562	2020-05-19	USA	Temporal period dataset/Data of genomic regions by temporal period/E
1939185944	2020-08-15	Australia: Victoria	Temporal period dataset/Data of genomic regions by temporal period/E
1943679479	2020-04-22	Chile	Temporal period dataset/Data of genomic regions by temporal period/E
1948901130	2020-07-15	USA: California	Temporal period dataset/Data of genomic regions by temporal period/E
1949110198	2020-11-15	USA: Minnesota	Temporal period dataset/Data of genomic regions by temporal period/E
1951284149	2020-08-14	USA	Temporal period dataset/Data of genomic regions by temporal period/E
1951285355	2020-10-20	USA	Temporal period dataset/Data of genomic regions by temporal period/E
1951290839	2020-08-13	USA	Temporal period dataset/Data of genomic regions by temporal period/E
1951299320	2020-08-26	USA: New Mexico	Temporal period dataset/Data of genomic regions by temporal period/E
1951315380	2020-04-29	Pakistan: Punjab	Temporal period dataset/Data of genomic regions by temporal period/E
1951997743	2020-12-21	USA: California	Temporal period dataset/Data of genomic regions by temporal period/E
1955699590	2020-08-15	USA: Washington,Yakima County	Temporal period dataset/Data of genomic regions by temporal period/E
1957041199	2020-03-20	USA: CA, Santa Clara County	Temporal period dataset/Data of genomic regions by temporal period/E
1957041849	2020-06-21	USA: CA, Santa Clara County	Temporal period dataset/Data of genomic regions by temporal period/E
1957041966	2020-06-04	USA: CA, Santa Clara County	Temporal period dataset/Data of genomic regions by temporal period/E
1958465457	2020-03-15	USA	Temporal period dataset/Data of genomic regions by temporal period/E
1958634459	2020-12-05	USA: Wyoming	Temporal period dataset/Data of genomic regions by temporal period/E
1961417058	2021-01-12	USA: Hawaii	Temporal period dataset/Data of genomic regions by temporal period/E
1963712521	2020-03-20	Netherlands:not collected	Temporal period dataset/Data of genomic regions by temporal period/E
1963714772	2020-04-28	Netherlands:not collected	Temporal period dataset/Data of genomic regions by temporal period/E
1969419551	2021-01-11	USA: New Mexico	Temporal period dataset/Data of genomic regions by temporal period/E
1971503200	2021-01-02	USA: Minnesota	Temporal period dataset/Data of genomic regions by temporal period/E
1973568218	2020-08-12	USA: FL	Temporal period dataset/Data of genomic regions by temporal period/E
1982082201	2021-01-15	USA: CA	Temporal period dataset/Data of genomic regions by temporal period/E
1983555769	2020-03-18	USA: Washington	Temporal period dataset/Data of genomic regions by temporal period/E
1983556328	2020-04-20	USA: Washington	Temporal period dataset/Data of genomic regions by temporal period/E
1983557537	2020-04-02	USA: Washington	Temporal period dataset/Data of genomic regions by temporal period/E
1983561174	2020-04-09	USA: Washington	Temporal period dataset/Data of genomic regions by temporal period/E
1983561772	2020-03-17	USA: Washington	Temporal period dataset/Data of genomic regions by temporal period/E
1988365743	2021-02-06	USA: MD	VOC dataset/Genomic regions data/Alpha
1992189508	2021-02-01	USA: Oklahoma	Temporal period dataset/Data of genomic regions by temporal period/E
1992193073	2021-01-28	USA: Nevada	Temporal period dataset/Data of genomic regions by temporal period/E
1992372746	2020-05-05	USA	Temporal period dataset/Data of genomic regions by temporal period/E
1992598461	2021-02-03	USA	Temporal period dataset/Data of genomic regions by temporal period/E
1994419432	2020-12-17	USA	Temporal period dataset/Data of genomic regions by temporal period/E
1995461773	2020-03-08	Israel	Temporal period dataset/Data of genomic regions by temporal period/E
1995499724	2021-02-03	USA: Georgia	Temporal period dataset/Data of genomic regions by temporal period/E
1997194076	2020-12-09	USA: CA, Orange County	Temporal period dataset/Data of genomic regions by temporal period/E
1997262867	2020-12-02	USA: CA, Santa Clara County	Temporal period dataset/Data of genomic regions by temporal period/E
1998261507	2021-01-04	USA: WI	Temporal period dataset/Data of genomic regions by temporal period/E
2001754337	2021-02-16	USA: Texas	Temporal period dataset/Data of genomic regions by temporal period/E
2001756988	2021-02-20	USA: New York	Temporal period dataset/Data of genomic regions by temporal period/E
2001760405	2021-02-22	USA: California	Temporal period dataset/Data of genomic regions by temporal period/E
2004574155	2021-02-25	USA: Ohio	Temporal period dataset/Data of genomic regions by temporal period/E
2004674746	2021-01-13	Philippines	Temporal period dataset/Data of genomic regions by temporal period/E
2007404682	2021-02-23	USA: Washington, Pierce County	VOC dataset/Genomic regions data/Beta
2007405055	2020-06-24	USA: TX	Temporal period dataset/Data of genomic regions by temporal period/E
2007993506	2021-03-02	USA: SC, BEAUFORT	Temporal period dataset/Data of genomic regions by temporal period/E
2007999118	2021-02-17	USA: District of Columbia	Temporal period dataset/Data of genomic regions by temporal period/E
2008156405	2021-02-17	USA: Indiana	Temporal period dataset/Data of genomic regions by temporal period/E
2008232945	2021-03-03	USA: Florida	Temporal period dataset/Data of genomic regions by temporal period/E
2015674592	2021-03-06	USA: Ohio	Temporal period dataset/Data of genomic regions by temporal period/E
2015693827	2021-02-25	USA: LA	Temporal period dataset/Data of genomic regions by temporal period/E
2017073359	2021-02-25	USA	VOC dataset/Genomic regions data/Alpha
2017500545	2020-12-16	United Kingdom:Oxford	Temporal period dataset/Data of genomic regions by temporal period/E
2017500553	2020-12-15	United Kingdom:Oxford	Temporal period dataset/Data of genomic regions by temporal period/E
2017797686	2021-03-03	USA: Indiana	Temporal period dataset/Data of genomic regions by temporal period/E
2017805264	2020-06-24	USA: TX	Temporal period dataset/Data of genomic regions by temporal period/E
2018448741	2021-03-02	USA: TX	VOC dataset/Genomic regions data/Alpha
2019282510	2021-03-16	USA: Texas	Temporal period dataset/Data of genomic regions by temporal period/E
2019292971	2020-08-24	USA: TX	Temporal period dataset/Data of genomic regions by temporal period/E
2020515026	2020-04-13	United Kingdom:England	Temporal period dataset/Data of genomic regions by temporal period/E
2020515050	2020-04-16	United Kingdom:England	Temporal period dataset/Data of genomic regions by temporal period/E
2020792049	2021-01-29	USA: GA	VOC dataset/Genomic regions data/Alpha
2020922880	2021-03-04	USA: SD	VOC dataset/Genomic regions data/Beta
2021841536	2021-03-11	USA: Illinois	Temporal period dataset/Data of genomic regions by temporal period/E
2021842940	2021-03-09	USA: Louisiana	VOC dataset/Genomic regions data/Alpha
2022062691	2021-03-14	USA: Massachusetts	Temporal period dataset/Data of genomic regions by temporal period/E
2022064227	2021-03-07	USA: Massachusetts	VOC dataset/Genomic regions data/Gamma
2022690695	2021-03-03	USA: Illinois	VOC dataset/Genomic regions data/Gamma
2022769574	2020-04-15	United Kingdom:England	Temporal period dataset/Data of genomic regions by temporal period/E
2022769635	2021-03-23	United Kingdom:England	VOC dataset/Genomic regions data/Mixture
2022769719	2020-03-26	United Kingdom:England	Temporal period dataset/Data of genomic regions by temporal period/E
2022769751	2020-03-29	United Kingdom:England	Temporal period dataset/Data of genomic regions by temporal period/E
2022769819	2020-03-30	United Kingdom:England	Temporal period dataset/Data of genomic regions by temporal period/E
2022769927	2020-04-07	United Kingdom:England	Temporal period dataset/Data of genomic regions by temporal period/E
2022770710	2020-04-03	United Kingdom:England	Temporal period dataset/Data of genomic regions by temporal period/E
2022770831	2020-04-06	United Kingdom:England	Temporal period dataset/Data of genomic regions by temporal period/E
2022770984	2020-04-02	United Kingdom:England	Temporal period dataset/Data of genomic regions by temporal period/E
2022771130	2020-04-03	United Kingdom:England	Temporal period dataset/Data of genomic regions by temporal period/E
2022771505	2020-03-30	United Kingdom:England	Temporal period dataset/Data of genomic regions by temporal period/E
2022771536	2020-03-29	United Kingdom:England	Temporal period dataset/Data of genomic regions by temporal period/E
2022771665	2020-03-29	United Kingdom:England	Temporal period dataset/Data of genomic regions by temporal period/E
2022771960	2020-04-01	United Kingdom:England	Temporal period dataset/Data of genomic regions by temporal period/E
2022772002	2020-03-20	United Kingdom:England	Temporal period dataset/Data of genomic regions by temporal period/E
2022772010	2020-03-23	United Kingdom:England	Temporal period dataset/Data of genomic regions by temporal period/E
2022772050	2020-03-29	United Kingdom:England	Temporal period dataset/Data of genomic regions by temporal period/E
2022772393	2020-03-21	United Kingdom:England	Temporal period dataset/Data of genomic regions by temporal period/E
2022772579	2020-04-30	United Kingdom:England	Temporal period dataset/Data of genomic regions by temporal period/E
2022772745	2020-04-14	United Kingdom:England	Temporal period dataset/Data of genomic regions by temporal period/E
2022773049	2020-03-26	United Kingdom:England	Temporal period dataset/Data of genomic regions by temporal period/E
2022773209	2020-04-10	United Kingdom:England	Temporal period dataset/Data of genomic regions by temporal period/E
2022773549	2020-04-30	United Kingdom:England	Temporal period dataset/Data of genomic regions by temporal period/E
2022773653	2020-04-27	United Kingdom:England	Temporal period dataset/Data of genomic regions by temporal period/E
2022773939	2020-03-24	United Kingdom:Scotland	Temporal period dataset/Data of genomic regions by temporal period/E
2023443085	2021-03-30	USA: Minnesota	Temporal period dataset/Data of genomic regions by temporal period/E
2024814223	2021-03-24	USA: Ohio	Temporal period dataset/Data of genomic regions by temporal period/E
2024815381	2021-03-16	USA: Arizona	VOC dataset/Genomic regions data/Alpha
2024831578	2021-03-18	USA: Florida	VOC dataset/Genomic regions data/Alpha
2024832477	2021-03-19	USA: New York	VOC dataset/Genomic regions data/Alpha
2024835763	2021-03-21	USA: Georgia	VOC dataset/Genomic regions data/Alpha
2024838309	2021-03-18	USA: Ohio	VOC dataset/Genomic regions data/Beta
2024840492	2021-03-17	USA: New Hampshire	VOC dataset/Genomic regions data/Alpha
2024855498	2021-03-11	USA: Michigan	VOC dataset/Genomic regions data/Alpha
2024860685	2020-11-30	USA	Temporal period dataset/Data of genomic regions by temporal period/E
2024864751	2021-03-12	USA: Michigan	Temporal period dataset/Data of genomic regions by temporal period/E
2024869397	2021-03-15	USA: Pennsylvania	Temporal period dataset/Data of genomic regions by temporal period/E
2024891808	2021-02-26	Austria: Upper Austria, Laakirchen	Temporal period dataset/Data of genomic regions by temporal period/E
2025150319	2021-03-20	USA: Florida	Temporal period dataset/Data of genomic regions by temporal period/E
2025864133	2020-11-27	USA: Alabama, Jefferson County	Temporal period dataset/Data of genomic regions by temporal period/E
2026492862	2020-11-24	USA: Alabama, Madison County	Temporal period dataset/Data of genomic regions by temporal period/E
2026561307	2020-11-11	USA: Alabama, Jefferson County	Temporal period dataset/Data of genomic regions by temporal period/E
2026592660	2021-03-21	USA: California	VOC dataset/Genomic regions data/Beta
2026594191	2021-03-26	USA: New Jersey	Temporal period dataset/Data of genomic regions by temporal period/E
2026613021	2021-03-30	USA: Massachusetts	VOC dataset/Genomic regions data/Gamma
2026623000	2021-03-26	USA: Pennsylvania	Temporal period dataset/Data of genomic regions by temporal period/E
2026627477	2021-03-29	USA: Pennsylvania	VOC dataset/Genomic regions data/Alpha
2026628008	2021-03-28	USA: Florida	VOC dataset/Genomic regions data/Alpha
2026656352	2020-07-19	USA: TX	Temporal period dataset/Data of genomic regions by temporal period/E
2026789639	2021-03-09	USA: TX	Temporal period dataset/Data of genomic regions by temporal period/E
2027409230	2021-02-08	USA: Florida	VOC dataset/Genomic regions data/Mixture
2027410001	2021-03-16	USA: Illinois	VOC dataset/Genomic regions data/Gamma
2027420148	2021-03-08	USA: Georgia	VOC dataset/Genomic regions data/Beta
2027431698	2021-04-01	USA: Pennsylvania	VOC dataset/Genomic regions data/Beta
2027535558	2020-05-27	United Kingdom:England	Temporal period dataset/Data of genomic regions by temporal period/E
2027535598	2020-06-12	United Kingdom:England	Temporal period dataset/Data of genomic regions by temporal period/E
2027535790	2020-05-24	United Kingdom:England	Temporal period dataset/Data of genomic regions by temporal period/E
2027535887	2020-06-08	United Kingdom:England	Temporal period dataset/Data of genomic regions by temporal period/E
2027535963	2020-05-22	United Kingdom:England	Temporal period dataset/Data of genomic regions by temporal period/E
2027537212	2020-04-29	United Kingdom:Northern Ireland	Temporal period dataset/Data of genomic regions by temporal period/E
2027537406	2020-04-23	United Kingdom:England	Temporal period dataset/Data of genomic regions by temporal period/E
2027537602	2020-04-12	United Kingdom:Northern Ireland	Temporal period dataset/Data of genomic regions by temporal period/E
2027538009	2020-03-30	United Kingdom:Scotland	Temporal period dataset/Data of genomic regions by temporal period/E
2027538218	2020-05-03	United Kingdom:England	Temporal period dataset/Data of genomic regions by temporal period/E
2027538503	2020-05-15	United Kingdom:England	Temporal period dataset/Data of genomic regions by temporal period/E
2027538509	2020-04-20	United Kingdom:England	Temporal period dataset/Data of genomic regions by temporal period/E
2027538803	2020-05-21	United Kingdom:England	Temporal period dataset/Data of genomic regions by temporal period/E
2027539322	2020-04-22	United Kingdom:England	Temporal period dataset/Data of genomic regions by temporal period/E
2027539339	2020-04-22	United Kingdom:England	Temporal period dataset/Data of genomic regions by temporal period/E
2027539340	2020-04-22	United Kingdom:England	Temporal period dataset/Data of genomic regions by temporal period/E
2027539967	2020-03-22	United Kingdom:England	Temporal period dataset/Data of genomic regions by temporal period/E
2027540073	2020-03-14	United Kingdom:England	Temporal period dataset/Data of genomic regions by temporal period/E
2027540356	2020-04-06	United Kingdom:Scotland	Temporal period dataset/Data of genomic regions by temporal period/E
2027540359	2020-04-02	United Kingdom:Scotland	Temporal period dataset/Data of genomic regions by temporal period/E
2027540740	2020-04-25	United Kingdom:England	Temporal period dataset/Data of genomic regions by temporal period/E
2027540839	2020-04-25	United Kingdom:Northern Ireland	Temporal period dataset/Data of genomic regions by temporal period/E
2027540861	2020-04-07	United Kingdom:Scotland	Temporal period dataset/Data of genomic regions by temporal period/E
2027540891	2020-04-17	United Kingdom:Scotland	Temporal period dataset/Data of genomic regions by temporal period/E
2027540952	2020-03-31	United Kingdom:Scotland	Temporal period dataset/Data of genomic regions by temporal period/E
2027541625	2020-04-08	United Kingdom:England	Temporal period dataset/Data of genomic regions by temporal period/E
2027541843	2020-04-23	United Kingdom:England	Temporal period dataset/Data of genomic regions by temporal period/E
2027541877	2020-03-24	United Kingdom:England	Temporal period dataset/Data of genomic regions by temporal period/E
2027541923	2020-03-24	United Kingdom:England	Temporal period dataset/Data of genomic regions by temporal period/E
2027542040	2020-04-16	United Kingdom:England	Temporal period dataset/Data of genomic regions by temporal period/E
2027542049	2020-04-17	United Kingdom:England	Temporal period dataset/Data of genomic regions by temporal period/E
2027543112	2020-08-11	United Kingdom:England	Temporal period dataset/Data of genomic regions by temporal period/E
2027543356	2020-08-11	United Kingdom:England	Temporal period dataset/Data of genomic regions by temporal period/E
2027543363	2020-08-11	United Kingdom:England	Temporal period dataset/Data of genomic regions by temporal period/E
2027543391	2020-08-13	United Kingdom:Scotland	Temporal period dataset/Data of genomic regions by temporal period/E
2027543823	2020-08-03	United Kingdom:England	Temporal period dataset/Data of genomic regions by temporal period/E
2027544483	2020-07-30	United Kingdom:England	Temporal period dataset/Data of genomic regions by temporal period/E
2027544584	2020-08-08	United Kingdom:Northern Ireland	Temporal period dataset/Data of genomic regions by temporal period/E
2027544701	2020-07-15	United Kingdom:England	Temporal period dataset/Data of genomic regions by temporal period/E
2027544733	2020-07-26	United Kingdom:England	Temporal period dataset/Data of genomic regions by temporal period/E
2027544749	2020-07-21	United Kingdom:England	Temporal period dataset/Data of genomic regions by temporal period/E
2027544814	2020-07-11	United Kingdom:England	Temporal period dataset/Data of genomic regions by temporal period/E
2027545230	2020-08-20	United Kingdom:Scotland	Temporal period dataset/Data of genomic regions by temporal period/E
2027545362	2020-05-14	United Kingdom:England	Temporal period dataset/Data of genomic regions by temporal period/E
2027545704	2020-08-27	United Kingdom:Scotland	Temporal period dataset/Data of genomic regions by temporal period/E
2027546166	2020-05-03	United Kingdom:England	Temporal period dataset/Data of genomic regions by temporal period/E
2027547827	2020-08-30	United Kingdom:England	Temporal period dataset/Data of genomic regions by temporal period/E
2027548332	2020-08-31	United Kingdom:England	Temporal period dataset/Data of genomic regions by temporal period/E
2027548545	2020-08-30	United Kingdom:Wales	Temporal period dataset/Data of genomic regions by temporal period/E
2027548717	2020-08-23	United Kingdom:England	Temporal period dataset/Data of genomic regions by temporal period/E
2027549076	2020-08-28	United Kingdom:England	Temporal period dataset/Data of genomic regions by temporal period/E
2027549653	2020-08-26	United Kingdom:Wales	Temporal period dataset/Data of genomic regions by temporal period/E
2027549935	2020-08-20	United Kingdom:England	Temporal period dataset/Data of genomic regions by temporal period/E
2027549981	2020-06-23	United Kingdom:England	Temporal period dataset/Data of genomic regions by temporal period/E
2027550057	2020-06-21	United Kingdom:England	Temporal period dataset/Data of genomic regions by temporal period/E
2027550148	2020-08-18	United Kingdom:England	Temporal period dataset/Data of genomic regions by temporal period/E
2027550426	2020-08-18	United Kingdom:England	Temporal period dataset/Data of genomic regions by temporal period/E
2027551836	2020-06-14	United Kingdom:England	Temporal period dataset/Data of genomic regions by temporal period/E
2027551991	2020-06-12	United Kingdom:England	Temporal period dataset/Data of genomic regions by temporal period/E
2027552382	2020-06-18	United Kingdom:England	Temporal period dataset/Data of genomic regions by temporal period/E
2027552483	2020-06-15	United Kingdom:England	Temporal period dataset/Data of genomic regions by temporal period/E
2027552544	2020-06-10	United Kingdom:England	Temporal period dataset/Data of genomic regions by temporal period/E
2027552992	2020-06-17	United Kingdom:England	Temporal period dataset/Data of genomic regions by temporal period/E
2027553163	2020-06-15	United Kingdom:England	Temporal period dataset/Data of genomic regions by temporal period/E
2027553264	2020-06-15	United Kingdom:England	Temporal period dataset/Data of genomic regions by temporal period/E
2027553466	2020-07-03	United Kingdom:England	Temporal period dataset/Data of genomic regions by temporal period/E
2027553591	2020-07-26	United Kingdom:England	Temporal period dataset/Data of genomic regions by temporal period/E
2027553602	2020-07-04	United Kingdom:England	Temporal period dataset/Data of genomic regions by temporal period/E
2027554084	2020-06-13	United Kingdom:England	Temporal period dataset/Data of genomic regions by temporal period/E
2027554246	2020-06-25	United Kingdom:England	Temporal period dataset/Data of genomic regions by temporal period/E
2027554635	2020-07-17	United Kingdom:England	Temporal period dataset/Data of genomic regions by temporal period/E
2027554740	2020-06-30	United Kingdom:England	Temporal period dataset/Data of genomic regions by temporal period/E
2027555744	2020-06-15	United Kingdom:England	Temporal period dataset/Data of genomic regions by temporal period/E
2027556012	2020-06-01	United Kingdom:England	Temporal period dataset/Data of genomic regions by temporal period/E
2027791782	2021-03-24	USA: Florida	VOC dataset/Genomic regions data/Alpha
2027796172	2021-03-14	USA: Michigan	VOC dataset/Genomic regions data/Gamma
2027824312	2021-03-17	USA: Illinois	VOC dataset/Genomic regions data/Alpha
2027834130	2021-03-25	USA: Massachusetts	VOC dataset/Genomic regions data/Mixture
2027842273	2021-03-25	USA: New Jersey	VOC dataset/Genomic regions data/Gamma
2028259540	2021-01-02	USA	Temporal period dataset/Data of genomic regions by temporal period/E
2028264102	2020-12-22	USA	Temporal period dataset/Data of genomic regions by temporal period/E
2028351616	2020-09-09	United Kingdom:England	Temporal period dataset/Data of genomic regions by temporal period/E
2028351914	2020-08-27	United Kingdom:Scotland	Temporal period dataset/Data of genomic regions by temporal period/E
2028352216	2020-09-10	United Kingdom:England	Temporal period dataset/Data of genomic regions by temporal period/E
2028352359	2020-09-09	United Kingdom:Scotland	Temporal period dataset/Data of genomic regions by temporal period/E
2028352564	2020-09-16	United Kingdom:England	Temporal period dataset/Data of genomic regions by temporal period/E
2028352955	2020-08-21	United Kingdom:England	Temporal period dataset/Data of genomic regions by temporal period/E
2028357681	2020-09-23	United Kingdom:England	Temporal period dataset/Data of genomic regions by temporal period/E
2028358065	2020-09-24	United Kingdom:England	Temporal period dataset/Data of genomic regions by temporal period/E
2028358749	2020-07-26	United Kingdom:England	Temporal period dataset/Data of genomic regions by temporal period/E
2028359187	2020-10-06	United Kingdom:England	Temporal period dataset/Data of genomic regions by temporal period/E
2028359284	2020-10-06	United Kingdom:England	Temporal period dataset/Data of genomic regions by temporal period/E
2028359356	2020-10-05	United Kingdom:England	Temporal period dataset/Data of genomic regions by temporal period/E
2028359963	2020-10-01	United Kingdom:England	Temporal period dataset/Data of genomic regions by temporal period/E
2028360240	2020-09-28	United Kingdom:England	Temporal period dataset/Data of genomic regions by temporal period/E
2028361038	2020-09-22	United Kingdom:England	Temporal period dataset/Data of genomic regions by temporal period/E
2028361535	2020-09-26	United Kingdom:England	Temporal period dataset/Data of genomic regions by temporal period/E
2028361954	2020-05-05	United Kingdom:England	Temporal period dataset/Data of genomic regions by temporal period/E
2028362639	2020-09-16	United Kingdom:England	Temporal period dataset/Data of genomic regions by temporal period/E
2028362749	2020-09-15	United Kingdom:England	Temporal period dataset/Data of genomic regions by temporal period/E
2028362855	2020-08-28	United Kingdom:England	Temporal period dataset/Data of genomic regions by temporal period/E
2028363910	2020-10-07	United Kingdom:England	Temporal period dataset/Data of genomic regions by temporal period/E
2028365333	2020-10-01	United Kingdom:England	Temporal period dataset/Data of genomic regions by temporal period/E
2028365673	2020-10-01	United Kingdom:Scotland	Temporal period dataset/Data of genomic regions by temporal period/E
2028365970	2020-10-01	United Kingdom:England	Temporal period dataset/Data of genomic regions by temporal period/E
2028366755	2020-09-25	United Kingdom:Scotland	Temporal period dataset/Data of genomic regions by temporal period/E
2028368477	2020-10-17	United Kingdom:England	Temporal period dataset/Data of genomic regions by temporal period/E
2028369451	2020-10-13	United Kingdom:England	Temporal period dataset/Data of genomic regions by temporal period/E
2028369480	2020-10-14	United Kingdom:England	Temporal period dataset/Data of genomic regions by temporal period/E
2028370723	2020-10-15	United Kingdom:England	Temporal period dataset/Data of genomic regions by temporal period/E
2028371190	2020-10-12	United Kingdom:England	Temporal period dataset/Data of genomic regions by temporal period/E
2028371789	2020-10-05	United Kingdom:England	Temporal period dataset/Data of genomic regions by temporal period/E
2028372011	2020-10-06	United Kingdom:England	Temporal period dataset/Data of genomic regions by temporal period/E
2028373594	2020-10-22	United Kingdom:England	Temporal period dataset/Data of genomic regions by temporal period/E
2028373595	2020-10-22	United Kingdom:England	Temporal period dataset/Data of genomic regions by temporal period/E
2028374116	2020-10-22	United Kingdom:England	Temporal period dataset/Data of genomic regions by temporal period/E
2028374456	2020-10-21	United Kingdom:England	Temporal period dataset/Data of genomic regions by temporal period/E
2028375300	2020-10-22	United Kingdom:England	Temporal period dataset/Data of genomic regions by temporal period/E
2028375889	2020-10-26	United Kingdom:England	Temporal period dataset/Data of genomic regions by temporal period/E
2028380058	2020-11-01	United Kingdom:England	Temporal period dataset/Data of genomic regions by temporal period/E
2028632163	2021-04-06	USA: New Hampshire	VOC dataset/Genomic regions data/Mixture
2028709803	2021-03-30	USA: Texas	VOC dataset/Genomic regions data/Alpha
2028711880	2021-03-30	USA: New Jersey	Temporal period dataset/Data of genomic regions by temporal period/E
2028717232	2021-04-01	USA: Tennessee	Temporal period dataset/Data of genomic regions by temporal period/E
2028746793	2021-03-13	USA: Arizona	Temporal period dataset/Data of genomic regions by temporal period/E
2028752999	2021-03-13	USA: Illinois	Temporal period dataset/Data of genomic regions by temporal period/E
2028765792	2021-03-13	USA: Florida	Temporal period dataset/Data of genomic regions by temporal period/E
2028959094	2021-03-26	USA: New Jersey	Temporal period dataset/Data of genomic regions by temporal period/E
2028966886	2021-03-25	USA: Virginia	Temporal period dataset/Data of genomic regions by temporal period/E
2028977533	2021-03-30	USA: Massachusetts	Temporal period dataset/Data of genomic regions by temporal period/E
2028984445	2021-03-30	USA: Illinois	VOC dataset/Genomic regions data/Gamma
2029000451	2021-04-03	USA: Texas	VOC dataset/Genomic regions data/Beta
2029084167	2021-03-29	USA: NC	VOC dataset/Genomic regions data/Mixture
2029084180	2021-03-28	USA: NC	VOC dataset/Genomic regions data/Beta
2029091506	2021-04-04	USA: Pennsylvania	VOC dataset/Genomic regions data/Beta
2029105489	2021-04-01	USA: Georgia	VOC dataset/Genomic regions data/Beta
2029136736	2021-04-01	USA: Michigan	VOC dataset/Genomic regions data/Alpha
2029139644	2021-04-01	USA: Florida	VOC dataset/Genomic regions data/Mixture
2029141188	2021-04-05	USA: Louisiana	Temporal period dataset/Data of genomic regions by temporal period/E
2029146457	2021-03-31	USA: Pennsylvania	Temporal period dataset/Data of genomic regions by temporal period/E
2029147471	2021-03-31	USA: Michigan	VOC dataset/Genomic regions data/Alpha
2029149016	2021-03-31	USA: Florida	VOC dataset/Genomic regions data/Gamma
2029163803	2021-04-01	USA: Idaho	VOC dataset/Genomic regions data/Alpha
2029165223	2021-03-19	USA: Minnesota	Temporal period dataset/Data of genomic regions by temporal period/E
2029165665	2021-03-19	USA: Minnesota	VOC dataset/Genomic regions data/Alpha
2029167279	2021-03-17	USA: Virginia	VOC dataset/Genomic regions data/Mixture
2029202145	2021-03-29	USA: Minnesota	Temporal period dataset/Data of genomic regions by temporal period/E
2029209702	2021-03-25	USA: Minnesota	VOC dataset/Genomic regions data/Alpha
2029226885	2021-04-03	USA: New Jersey	Temporal period dataset/Data of genomic regions by temporal period/E
2029241452	2021-04-06	USA: Ohio	VOC dataset/Genomic regions data/Alpha
2029241725	2021-04-05	USA: Connecticut	Temporal period dataset/Data of genomic regions by temporal period/E
2029242750	2021-04-05	USA: Connecticut	VOC dataset/Genomic regions data/Alpha
2029279011	2020-12-10	United Kingdom:England	Temporal period dataset/Data of genomic regions by temporal period/E
2029279444	2020-11-17	United Kingdom:England	Temporal period dataset/Data of genomic regions by temporal period/E
2029279503	2020-11-17	United Kingdom:England	Temporal period dataset/Data of genomic regions by temporal period/E
2029280057	2020-11-18	United Kingdom:England	Temporal period dataset/Data of genomic regions by temporal period/E
2029280292	2020-12-02	United Kingdom:England	Temporal period dataset/Data of genomic regions by temporal period/E
2029280700	2020-11-23	United Kingdom:England	Temporal period dataset/Data of genomic regions by temporal period/E
2029280943	2020-11-22	United Kingdom:England	Temporal period dataset/Data of genomic regions by temporal period/E
2029281359	2020-12-10	United Kingdom:England	Temporal period dataset/Data of genomic regions by temporal period/E
2029281609	2020-12-10	United Kingdom:England	Temporal period dataset/Data of genomic regions by temporal period/E
2029282011	2020-12-09	United Kingdom:England	Temporal period dataset/Data of genomic regions by temporal period/E
2029282262	2020-12-06	United Kingdom:England	Temporal period dataset/Data of genomic regions by temporal period/E
2029282429	2020-12-01	United Kingdom:England	Temporal period dataset/Data of genomic regions by temporal period/E
2029282685	2020-12-11	United Kingdom:England	Temporal period dataset/Data of genomic regions by temporal period/E
2029282913	2020-12-11	United Kingdom:England	Temporal period dataset/Data of genomic regions by temporal period/E
2029283324	2020-12-13	United Kingdom:England	Temporal period dataset/Data of genomic regions by temporal period/E
2029283831	2020-12-12	United Kingdom:England	Temporal period dataset/Data of genomic regions by temporal period/E
2029284613	2020-12-15	United Kingdom:England	Temporal period dataset/Data of genomic regions by temporal period/E
2029470479	2021-03-29	USA: New Jersey	VOC dataset/Genomic regions data/Alpha
2029471921	2021-03-29	USA: California	VOC dataset/Genomic regions data/Gamma
2029489323	2021-03-29	USA: New Jersey	VOC dataset/Genomic regions data/Alpha
2029500968	2021-03-28	USA: Maryland	VOC dataset/Genomic regions data/Gamma
2029501501	2021-03-29	USA: New Jersey	Temporal period dataset/Data of genomic regions by temporal period/E
2029507304	2021-03-29	USA: Illinois	VOC dataset/Genomic regions data/Gamma
2029508967	2021-04-03	USA: Michigan	VOC dataset/Genomic regions data/Beta
2029857539	2021-04-12	USA: North Carolina	VOC dataset/Genomic regions data/Beta
2029861090	2021-04-14	USA: Minnesota	VOC dataset/Genomic regions data/Gamma
2029861571	2021-04-09	USA: Minnesota	Temporal period dataset/Data of genomic regions by temporal period/E
2029865105	2021-04-07	USA: OR	VOC dataset/Genomic regions data/Gamma
2029865640	2021-04-04	USA: MI	VOC dataset/Genomic regions data/Gamma
2029870151	2021-04-02	USA: Minnesota	VOC dataset/Genomic regions data/Mixture
2029886108	2021-04-07	USA: Kansas	VOC dataset/Genomic regions data/Beta
2029888108	2021-04-06	USA: New Hampshire	VOC dataset/Genomic regions data/Beta
2029890150	2021-04-07	USA: Ohio	VOC dataset/Genomic regions data/Alpha
2029896780	2021-01-12	United Kingdom:England	Temporal period dataset/Data of genomic regions by temporal period/E
2029897581	2020-11-09	United Kingdom:England	Temporal period dataset/Data of genomic regions by temporal period/E
2029898079	2020-11-09	United Kingdom:England	Temporal period dataset/Data of genomic regions by temporal period/E
2029898659	2020-11-08	United Kingdom:England	Temporal period dataset/Data of genomic regions by temporal period/E
2029899101	2020-11-04	United Kingdom:England	Temporal period dataset/Data of genomic regions by temporal period/E
2029900253	2020-11-05	United Kingdom:England	Temporal period dataset/Data of genomic regions by temporal period/E
2029900394	2020-11-05	United Kingdom:England	Temporal period dataset/Data of genomic regions by temporal period/E
2029900595	2020-11-04	United Kingdom:England	Temporal period dataset/Data of genomic regions by temporal period/E
2029901060	2020-11-11	United Kingdom:England	Temporal period dataset/Data of genomic regions by temporal period/E
2029902617	2020-10-30	United Kingdom:England	Temporal period dataset/Data of genomic regions by temporal period/E
2029903226	2020-11-12	United Kingdom:England	Temporal period dataset/Data of genomic regions by temporal period/E
2029907543	2020-11-02	United Kingdom:England	Temporal period dataset/Data of genomic regions by temporal period/E
2029907696	2020-11-02	United Kingdom:England	Temporal period dataset/Data of genomic regions by temporal period/E
2030021851	2021-04-07	USA: Florida	VOC dataset/Genomic regions data/Gamma
2030036170	2021-04-07	USA: Michigan	VOC dataset/Genomic regions data/Alpha
2030123792	2021-04-02	USA: Illinois	Temporal period dataset/Data of genomic regions by temporal period/E
2030141052	2021-04-05	USA: Ohio	VOC dataset/Genomic regions data/Gamma
2030333859	2021-03-18	USA: TX	VOC dataset/Genomic regions data/Alpha
2030679959	2021-04-19	USA: Connecticut	Temporal period dataset/Data of genomic regions by temporal period/E
2030729912	2021-04-05	USA: IL	Temporal period dataset/Data of genomic regions by temporal period/E
2030730146	2021-03-27	USA: NE	VOC dataset/Genomic regions data/Alpha
2030834992	2021-04-08	USA: Pennsylvania	VOC dataset/Genomic regions data/Alpha
2030838906	2021-04-09	USA: Indiana	VOC dataset/Genomic regions data/Mixture
2030841835	2021-04-07	USA: Minnesota	Temporal period dataset/Data of genomic regions by temporal period/E
2030852223	2021-04-07	USA: Florida	VOC dataset/Genomic regions data/Gamma
2030912527	2021-04-19	USA: MD	Temporal period dataset/Data of genomic regions by temporal period/E
2030913173	2021-03-23	USA	VOC dataset/Genomic regions data/Beta
2030941194	2021-04-11	USA: Pennsylvania	VOC dataset/Genomic regions data/Beta
2031363407	2021-04-07	Philippines: Navotas City	VOC dataset/Genomic regions data/Beta
2031491418	2021-04-13	USA: Illinois	VOC dataset/Genomic regions data/Gamma
2031501841	2021-04-12	USA: Massachusetts	Temporal period dataset/Data of genomic regions by temporal period/E
2031510195	2021-04-01	USA: Arizona	Temporal period dataset/Data of genomic regions by temporal period/E
2031527143	2021-04-01	USA: Michigan	Temporal period dataset/Data of genomic regions by temporal period/E
2031533125	2021-04-05	USA: Minnesota	VOC dataset/Genomic regions data/Gamma
2031633699	2021-04-05	USA: Arizona	Temporal period dataset/Data of genomic regions by temporal period/E
2031777225	2020-11-17	United Kingdom:England	Temporal period dataset/Data of genomic regions by temporal period/E
2031777327	2020-11-04	United Kingdom:Scotland	Temporal period dataset/Data of genomic regions by temporal period/E
2031777981	2020-12-17	United Kingdom:England	Temporal period dataset/Data of genomic regions by temporal period/E
2031778663	2020-12-12	United Kingdom:England	Temporal period dataset/Data of genomic regions by temporal period/E
2031779026	2020-12-17	United Kingdom:England	Temporal period dataset/Data of genomic regions by temporal period/E
2031779516	2020-12-28	United Kingdom:England	Temporal period dataset/Data of genomic regions by temporal period/E
2031780872	2020-12-14	United Kingdom:England	Temporal period dataset/Data of genomic regions by temporal period/E
2031781344	2020-12-31	United Kingdom:England	Temporal period dataset/Data of genomic regions by temporal period/E
2031796164	2021-01-15	United Kingdom:England	VOC dataset/Genomic regions data/Alpha
2031796193	2021-01-19	United Kingdom:England	VOC dataset/Genomic regions data/Beta
2031796445	2021-01-20	United Kingdom:England	VOC dataset/Genomic regions data/Alpha
2031796846	2020-11-23	United Kingdom:England	Temporal period dataset/Data of genomic regions by temporal period/E
2031797168	2020-11-20	United Kingdom:England	Temporal period dataset/Data of genomic regions by temporal period/E
2031798102	2021-01-13	United Kingdom:England	Temporal period dataset/Data of genomic regions by temporal period/E
2031798719	2020-11-20	United Kingdom:England	Temporal period dataset/Data of genomic regions by temporal period/E
2031799248	2021-01-15	United Kingdom:England	VOC dataset/Genomic regions data/Alpha
2031799955	2021-01-21	United Kingdom:England	VOC dataset/Genomic regions data/Alpha
2031801786	2020-12-02	United Kingdom:England	Temporal period dataset/Data of genomic regions by temporal period/E
2031802033	2020-12-05	United Kingdom:England	Temporal period dataset/Data of genomic regions by temporal period/E
2031802262	2020-12-06	United Kingdom:England	Temporal period dataset/Data of genomic regions by temporal period/E
2031802743	2020-12-06	United Kingdom:Scotland	Temporal period dataset/Data of genomic regions by temporal period/E
2031803618	2020-12-10	United Kingdom:England	Temporal period dataset/Data of genomic regions by temporal period/E
2031804088	2020-11-18	United Kingdom:Scotland	Temporal period dataset/Data of genomic regions by temporal period/E
2031804159	2020-12-11	United Kingdom:Scotland	Temporal period dataset/Data of genomic regions by temporal period/E
2031804260	2020-12-21	United Kingdom:England	Temporal period dataset/Data of genomic regions by temporal period/E
2031804740	2020-12-19	United Kingdom:England	Temporal period dataset/Data of genomic regions by temporal period/E
2031804868	2020-12-21	United Kingdom:England	Temporal period dataset/Data of genomic regions by temporal period/E
2031806143	2020-12-17	United Kingdom:England	Temporal period dataset/Data of genomic regions by temporal period/E
2031808213	2020-12-18	United Kingdom:England	Temporal period dataset/Data of genomic regions by temporal period/E
2031808361	2020-12-18	United Kingdom:England	Temporal period dataset/Data of genomic regions by temporal period/E
2031809724	2020-12-06	United Kingdom:England	Temporal period dataset/Data of genomic regions by temporal period/E
2031811685	2020-12-26	United Kingdom:England	Temporal period dataset/Data of genomic regions by temporal period/E
2031812463	2020-12-27	United Kingdom:England	Temporal period dataset/Data of genomic regions by temporal period/E
2031812805	2020-12-24	United Kingdom:England	Temporal period dataset/Data of genomic regions by temporal period/E
2031813776	2020-12-07	United Kingdom:England	Temporal period dataset/Data of genomic regions by temporal period/E
2031813818	2020-11-22	United Kingdom:England	Temporal period dataset/Data of genomic regions by temporal period/E
2031814081	2021-01-03	United Kingdom:England	VOC dataset/Genomic regions data/Alpha
2031814105	2021-01-04	United Kingdom:England	Temporal period dataset/Data of genomic regions by temporal period/E
2031814713	2020-12-14	United Kingdom:England	Temporal period dataset/Data of genomic regions by temporal period/E
2031814748	2021-01-01	United Kingdom:England	VOC dataset/Genomic regions data/Beta
2031814749	2021-01-01	United Kingdom:England	VOC dataset/Genomic regions data/Beta
2031814828	2021-01-02	United Kingdom:England	Temporal period dataset/Data of genomic regions by temporal period/E
2031815021	2021-01-01	United Kingdom:England	VOC dataset/Genomic regions data/Alpha
2031815690	2021-01-02	United Kingdom:England	Temporal period dataset/Data of genomic regions by temporal period/E
2031816276	2021-01-02	United Kingdom:England	VOC dataset/Genomic regions data/Alpha
2031816470	2021-01-02	United Kingdom:England	Temporal period dataset/Data of genomic regions by temporal period/E
2031818144	2021-01-04	United Kingdom:England	VOC dataset/Genomic regions data/Alpha
2031818472	2021-01-09	United Kingdom:England	VOC dataset/Genomic regions data/Alpha
2031820071	2021-01-03	United Kingdom:Wales	Temporal period dataset/Data of genomic regions by temporal period/E
2031820168	2021-01-04	United Kingdom:Scotland	VOC dataset/Genomic regions data/Alpha
2031820751	2020-12-18	United Kingdom:Wales	Temporal period dataset/Data of genomic regions by temporal period/E
2031821837	2021-01-12	United Kingdom:England	VOC dataset/Genomic regions data/Alpha
2031826872	2021-01-17	United Kingdom:England	Temporal period dataset/Data of genomic regions by temporal period/E
2031826966	2021-01-16	United Kingdom:England	VOC dataset/Genomic regions data/Alpha
2031827361	2021-01-15	United Kingdom:England	VOC dataset/Genomic regions data/Alpha
2031829455	2021-01-13	United Kingdom:England	VOC dataset/Genomic regions data/Alpha
2031829456	2021-01-12	United Kingdom:England	Temporal period dataset/Data of genomic regions by temporal period/E
2031829909	2021-01-09	United Kingdom:England	VOC dataset/Genomic regions data/Alpha
2031830087	2021-01-10	United Kingdom:England	Temporal period dataset/Data of genomic regions by temporal period/E
2031830465	2021-01-02	United Kingdom:England	VOC dataset/Genomic regions data/Alpha
2031830893	2021-01-23	United Kingdom:England	Temporal period dataset/Data of genomic regions by temporal period/E
2031830946	2021-01-17	United Kingdom:England	VOC dataset/Genomic regions data/Alpha
2031832965	2021-01-19	United Kingdom:England	VOC dataset/Genomic regions data/Alpha
2031832982	2021-01-21	United Kingdom:England	VOC dataset/Genomic regions data/Alpha
2031834702	2021-01-20	United Kingdom:England	Temporal period dataset/Data of genomic regions by temporal period/E
2031834778	2021-01-19	United Kingdom:England	VOC dataset/Genomic regions data/Alpha
2031835103	2021-01-21	United Kingdom:England	Temporal period dataset/Data of genomic regions by temporal period/E
2031909201	2021-01-25	United Kingdom:England	Temporal period dataset/Data of genomic regions by temporal period/E
2031910397	2021-01-20	United Kingdom:England	VOC dataset/Genomic regions data/Alpha
2031912429	2021-01-20	United Kingdom:England	VOC dataset/Genomic regions data/Alpha
2031917002	2021-01-23	United Kingdom:England	VOC dataset/Genomic regions data/Alpha
2031918943	2021-01-24	United Kingdom:England	Temporal period dataset/Data of genomic regions by temporal period/E
2031951485	2021-01-22	United Kingdom:England	Temporal period dataset/Data of genomic regions by temporal period/E
2031959544	2021-01-27	United Kingdom:England	VOC dataset/Genomic regions data/Alpha
2031960112	2021-01-28	United Kingdom:Scotland	Temporal period dataset/Data of genomic regions by temporal period/E
2031962269	2021-01-27	United Kingdom:England	Temporal period dataset/Data of genomic regions by temporal period/E
2031964044	2021-01-28	United Kingdom:Scotland	Temporal period dataset/Data of genomic regions by temporal period/E
2031969739	2021-01-27	United Kingdom:England	VOC dataset/Genomic regions data/Alpha
2031969996	2021-01-23	United Kingdom:England	Temporal period dataset/Data of genomic regions by temporal period/E
2031973926	2021-01-25	United Kingdom:England	Temporal period dataset/Data of genomic regions by temporal period/E
2031974919	2021-01-26	United Kingdom:Scotland	VOC dataset/Genomic regions data/Alpha
2031976529	2021-01-28	United Kingdom:England	VOC dataset/Genomic regions data/Alpha
2031976925	2021-01-29	United Kingdom:England	VOC dataset/Genomic regions data/Alpha
2031977120	2021-01-29	United Kingdom:England	VOC dataset/Genomic regions data/Alpha
2031977471	2021-01-15	United Kingdom:Scotland	VOC dataset/Genomic regions data/Alpha
2031981046	2021-01-29	United Kingdom:England	VOC dataset/Genomic regions data/Alpha
2031983088	2021-01-29	United Kingdom:England	VOC dataset/Genomic regions data/Alpha
2031984174	2021-01-26	United Kingdom:England	VOC dataset/Genomic regions data/Alpha
2031987582	2021-01-28	United Kingdom:England	Temporal period dataset/Data of genomic regions by temporal period/E
2031988347	2021-01-26	United Kingdom:England	Temporal period dataset/Data of genomic regions by temporal period/E
2031991830	2021-01-29	United Kingdom:England	Temporal period dataset/Data of genomic regions by temporal period/E
2031992066	2021-02-01	United Kingdom:England	VOC dataset/Genomic regions data/Alpha
2031992264	2021-01-29	United Kingdom:England	Temporal period dataset/Data of genomic regions by temporal period/E
2031992519	2021-02-01	United Kingdom:England	VOC dataset/Genomic regions data/Beta
2031993821	2021-01-28	United Kingdom:England	VOC dataset/Genomic regions data/Beta
2031994045	2021-02-03	United Kingdom:England	VOC dataset/Genomic regions data/Alpha
2031994297	2021-02-05	United Kingdom:England	Temporal period dataset/Data of genomic regions by temporal period/E
2031996028	2021-01-25	United Kingdom:England	Temporal period dataset/Data of genomic regions by temporal period/E
2031996717	2021-01-29	United Kingdom:England	VOC dataset/Genomic regions data/Alpha
2031996972	2021-02-04	United Kingdom:England	VOC dataset/Genomic regions data/Alpha
2031997619	2021-02-02	United Kingdom:England	Temporal period dataset/Data of genomic regions by temporal period/E
2031997812	2021-02-01	United Kingdom:England	Temporal period dataset/Data of genomic regions by temporal period/E
2031998560	2021-01-29	United Kingdom:Scotland	Temporal period dataset/Data of genomic regions by temporal period/E
2031998820	2021-01-31	United Kingdom:Scotland	VOC dataset/Genomic regions data/Alpha
2031999215	2021-01-26	United Kingdom:England	VOC dataset/Genomic regions data/Alpha
2032000129	2021-01-25	United Kingdom:England	VOC dataset/Genomic regions data/Alpha
2032000316	2021-01-25	United Kingdom:England	VOC dataset/Genomic regions data/Alpha
2032000739	2021-01-24	United Kingdom:England	Temporal period dataset/Data of genomic regions by temporal period/E
2032001200	2021-01-22	United Kingdom:England	VOC dataset/Genomic regions data/Alpha
2032001386	2021-01-20	United Kingdom:England	Temporal period dataset/Data of genomic regions by temporal period/E
2032001877	2021-01-20	United Kingdom:England	Temporal period dataset/Data of genomic regions by temporal period/E
2032002550	2021-01-17	United Kingdom:England	Temporal period dataset/Data of genomic regions by temporal period/E
2032002964	2021-01-12	United Kingdom:England	Temporal period dataset/Data of genomic regions by temporal period/E
2032003095	2021-01-15	United Kingdom:England	Temporal period dataset/Data of genomic regions by temporal period/E
2032003862	2021-02-08	United Kingdom:England	Temporal period dataset/Data of genomic regions by temporal period/E
2032004359	2021-02-07	United Kingdom:England	VOC dataset/Genomic regions data/Alpha
2032004539	2021-01-28	United Kingdom:England	Temporal period dataset/Data of genomic regions by temporal period/E
2032004991	2021-02-01	United Kingdom:England	VOC dataset/Genomic regions data/Alpha
2032005066	2021-02-05	United Kingdom:England	VOC dataset/Genomic regions data/Alpha
2032005237	2021-02-06	United Kingdom:England	VOC dataset/Genomic regions data/Alpha
2032005262	2021-02-01	United Kingdom:England	VOC dataset/Genomic regions data/Alpha
2032005350	2021-02-08	United Kingdom:England	VOC dataset/Genomic regions data/Alpha
2032031347	2021-04-12	USA: LA	VOC dataset/Genomic regions data/Alpha
2032040233	2021-04-06	USA: Tennessee	VOC dataset/Genomic regions data/Gamma
2032049638	2021-04-01	USA: Iowa	Temporal period dataset/Data of genomic regions by temporal period/E
2032049664	2021-04-01	USA: New Jersey	Temporal period dataset/Data of genomic regions by temporal period/E
2032052691	2021-04-07	USA: Ohio	VOC dataset/Genomic regions data/Alpha
2032058681	2021-04-06	USA: New Jersey	Temporal period dataset/Data of genomic regions by temporal period/E
2032065269	2021-04-07	USA: Virginia	VOC dataset/Genomic regions data/Beta
2032074577	2021-04-06	USA: Illinois	VOC dataset/Genomic regions data/Alpha
2032088120	2021-04-07	USA: Connecticut	VOC dataset/Genomic regions data/Mixture
2032285827	2021-04-02	USA: Texas	Temporal period dataset/Data of genomic regions by temporal period/E
2032568721	2021-04-14	USA: New Hampshire	VOC dataset/Genomic regions data/Gamma
2032568760	2021-04-14	USA: California	VOC dataset/Genomic regions data/Gamma
2032575187	2021-04-13	USA: Pennsylvania	Temporal period dataset/Data of genomic regions by temporal period/E
2032580701	2021-04-13	USA: Illinois	Temporal period dataset/Data of genomic regions by temporal period/E
2032583667	2021-04-14	USA: Florida	VOC dataset/Genomic regions data/Gamma
2033194680	2021-04-12	USA: Colorado	Temporal period dataset/Data of genomic regions by temporal period/E
2033559371	2021-04-20	USA: Illinois	VOC dataset/Genomic regions data/Beta
2033578658	2021-04-20	USA: NE	VOC dataset/Genomic regions data/Alpha
2033749150	2021-02-08	United Kingdom:England	VOC dataset/Genomic regions data/Alpha
2033749618	2021-02-10	United Kingdom:England	VOC dataset/Genomic regions data/Mixture
2033749682	2021-02-11	United Kingdom:England	VOC dataset/Genomic regions data/Alpha
2033749703	2021-02-07	United Kingdom:England	Temporal period dataset/Data of genomic regions by temporal period/E
2033750017	2021-01-27	United Kingdom:England	Temporal period dataset/Data of genomic regions by temporal period/E
2033753926	2021-02-14	United Kingdom:England	Temporal period dataset/Data of genomic regions by temporal period/E
2033754703	2021-02-15	United Kingdom:England	Temporal period dataset/Data of genomic regions by temporal period/E
2033754870	2021-02-10	United Kingdom:Scotland	VOC dataset/Genomic regions data/Alpha
2033755414	2021-02-15	United Kingdom:England	VOC dataset/Genomic regions data/Alpha
2033756495	2021-02-18	United Kingdom:England	VOC dataset/Genomic regions data/Alpha
2033756796	2021-02-11	United Kingdom:England	VOC dataset/Genomic regions data/Alpha
2033756901	2021-02-13	United Kingdom:England	Temporal period dataset/Data of genomic regions by temporal period/E
2033764730	2021-02-07	United Kingdom:England	Temporal period dataset/Data of genomic regions by temporal period/E
2033765396	2021-02-09	United Kingdom:England	Temporal period dataset/Data of genomic regions by temporal period/E
2033765863	2021-01-25	United Kingdom:Wales	VOC dataset/Genomic regions data/Alpha
2033766733	2021-02-09	United Kingdom:England	VOC dataset/Genomic regions data/Alpha
2033767541	2021-02-12	United Kingdom:England	Temporal period dataset/Data of genomic regions by temporal period/E
2033767968	2021-02-04	United Kingdom:England	VOC dataset/Genomic regions data/Alpha
2033768604	2021-02-02	United Kingdom:England	VOC dataset/Genomic regions data/Alpha
2033770703	2021-02-03	United Kingdom:England	VOC dataset/Genomic regions data/Beta
2034389936	2021-04-19	USA: Texas	VOC dataset/Genomic regions data/Gamma
2034489596	2021-04-19	USA: Indiana	VOC dataset/Genomic regions data/Alpha
2034491115	2021-04-20	USA: Florida	Temporal period dataset/Data of genomic regions by temporal period/E
2034510580	2021-04-20	USA: Illinois	VOC dataset/Genomic regions data/Gamma
2034523930	2021-03-18	USA: Pennsylvania, Philadelphia	Temporal period dataset/Data of genomic regions by temporal period/E
2035170421	2021-04-23	USA: Rhode Island	VOC dataset/Genomic regions data/Mixture
2035278109	2021-04-21	USA: California	VOC dataset/Genomic regions data/Gamma
2035278278	2021-04-21	USA: California	VOC dataset/Genomic regions data/Gamma
2035763525	2021-04-11	USA: Minnesota	VOC dataset/Genomic regions data/Alpha
2036531955	2021-04-26	USA: North Carolina	VOC dataset/Genomic regions data/Gamma
2036537962	2021-04-29	USA: West Virginia	Temporal period dataset/Data of genomic regions by temporal period/E
2036544048	2021-04-29	USA: Illinois	VOC dataset/Genomic regions data/Gamma
2036973688	2021-04-28	USA: Arizona	VOC dataset/Genomic regions data/Alpha
2037003109	2021-04-28	USA: West Virginia	VOC dataset/Genomic regions data/Alpha
2037007157	2021-04-19	USA: Michigan	VOC dataset/Genomic regions data/Alpha
2037046921	2021-04-18	USA: New Jersey	VOC dataset/Genomic regions data/Alpha
2037048085	2021-04-28	USA: Florida	VOC dataset/Genomic regions data/Alpha
2037049797	2021-04-21	USA: Michigan	VOC dataset/Genomic regions data/Alpha
2037051186	2021-04-27	USA: Michigan	VOC dataset/Genomic regions data/Mixture
2037053058	2021-04-20	USA: California	VOC dataset/Genomic regions data/Mixture
2037059368	2021-04-20	USA: North Carolina	Temporal period dataset/Data of genomic regions by temporal period/E
2037068702	2021-04-17	USA: Virginia	Temporal period dataset/Data of genomic regions by temporal period/E
2037070643	2021-04-18	USA: Illinois	VOC dataset/Genomic regions data/Beta
2037079058	2021-04-18	USA: Pennsylvania	Temporal period dataset/Data of genomic regions by temporal period/E
2037081984	2021-04-16	USA: Illinois	Temporal period dataset/Data of genomic regions by temporal period/E
2037083374	2021-04-23	USA: Maryland	VOC dataset/Genomic regions data/Alpha
2037121281	2021-03-16	USA	Temporal period dataset/Data of genomic regions by temporal period/E
2037343307	2021-04-24	USA: Minnesota	VOC dataset/Genomic regions data/Gamma
2037349051	2021-04-21	USA: Minnesota	VOC dataset/Genomic regions data/Gamma
2037351573	2021-04-26	USA: California	VOC dataset/Genomic regions data/Alpha
2037368065	2021-05-03	USA: Massachusetts	Temporal period dataset/Data of genomic regions by temporal period/E
2037378114	2021-04-24	USA: Minnesota	VOC dataset/Genomic regions data/Gamma
2037379361	2021-04-26	USA: California	VOC dataset/Genomic regions data/Gamma
2037387332	2021-04-20	USA: Minnesota	VOC dataset/Genomic regions data/Alpha
2038045795	2021-04-26	USA: New York	Temporal period dataset/Data of genomic regions by temporal period/E
2038099826	2021-04-05	USA: Alaska, Anchorage-Mat Su	Temporal period dataset/Data of genomic regions by temporal period/E
2039846578	2021-04-22	USA: OH	VOC dataset/Genomic regions data/Alpha
2039953451	2021-03-04	USA: CA	VOC dataset/Genomic regions data/Alpha
2039955801	2021-04-16	USA: CA, Humboldt County	Temporal period dataset/Data of genomic regions by temporal period/E
2039961938	2021-05-05	USA: Massachusetts	VOC dataset/Genomic regions data/Alpha
2039962821	2021-05-07	USA: Massachusetts	Temporal period dataset/Data of genomic regions by temporal period/E
2039964882	2021-05-05	USA: New Hampshire	Temporal period dataset/Data of genomic regions by temporal period/E
2040261638	2021-04-09	USA: West Virginia	Temporal period dataset/Data of genomic regions by temporal period/E
2040266049	2021-04-11	USA: Wisconsin	VOC dataset/Genomic regions data/Alpha
2040271813	2021-04-10	USA: Illinois	VOC dataset/Genomic regions data/Gamma
2040279998	2021-04-10	USA: Florida	VOC dataset/Genomic regions data/Mixture
2040280635	2021-04-10	USA: New Jersey	Temporal period dataset/Data of genomic regions by temporal period/E
2040281338	2021-04-10	USA: Michigan	VOC dataset/Genomic regions data/Alpha
2040282365	2021-04-09	USA: California	VOC dataset/Genomic regions data/Gamma
2040283301	2021-04-09	USA: California	Temporal period dataset/Data of genomic regions by temporal period/E
2040289196	2021-04-14	USA: New York	VOC dataset/Genomic regions data/Beta
2040291948	2021-04-14	USA: Michigan	Temporal period dataset/Data of genomic regions by temporal period/E
2040307189	2021-04-10	USA: Florida	Temporal period dataset/Data of genomic regions by temporal period/E
2040307376	2021-04-13	USA: Tennessee	VOC dataset/Genomic regions data/Alpha
2040324965	2021-04-24	USA: Missouri	Temporal period dataset/Data of genomic regions by temporal period/E
2040334815	2021-02-15	United Kingdom:England	VOC dataset/Genomic regions data/Alpha
2040334916	2021-02-10	United Kingdom:England	VOC dataset/Genomic regions data/Alpha
2040334930	2021-02-10	United Kingdom:England	VOC dataset/Genomic regions data/Mixture
2040335159	2021-02-13	United Kingdom:England	VOC dataset/Genomic regions data/Alpha
2040335564	2021-02-18	United Kingdom:England	Temporal period dataset/Data of genomic regions by temporal period/E
2040336043	2021-02-18	United Kingdom:England	VOC dataset/Genomic regions data/Alpha
2040576025	2021-04-24	USA: Connecticut	VOC dataset/Genomic regions data/Mixture
2040760200	2021-04-29	USA: Florida	Temporal period dataset/Data of genomic regions by temporal period/E
2041107667	2021-04-27	USA: Florida	VOC dataset/Genomic regions data/Gamma
2041882327	2021-01-09	United Kingdom:England	VOC dataset/Genomic regions data/Beta
2041883482	2021-03-27	United Kingdom:England	Temporal period dataset/Data of genomic regions by temporal period/E
2041884002	2021-02-06	United Kingdom:England	VOC dataset/Genomic regions data/Alpha
2041884007	2021-01-21	United Kingdom:England	Temporal period dataset/Data of genomic regions by temporal period/E
2042142636	2021-05-04	USA: Alabama	VOC dataset/Genomic regions data/Alpha
2042142832	2021-05-04	USA: Illinois	VOC dataset/Genomic regions data/Alpha
2042145927	2021-04-29	USA: Massachusetts	VOC dataset/Genomic regions data/Gamma
2042146965	2021-04-29	USA: Massachusetts	VOC dataset/Genomic regions data/Gamma
2042160908	2021-05-02	USA: Arizona	VOC dataset/Genomic regions data/Mixture
2042160934	2021-05-01	USA: Minnesota	Temporal period dataset/Data of genomic regions by temporal period/E
2042163311	2021-05-01	USA: North Carolina	Temporal period dataset/Data of genomic regions by temporal period/E
2042182289	2021-04-27	USA: Maine	VOC dataset/Genomic regions data/Gamma
2042383976	2021-04-21	USA: Texas	VOC dataset/Genomic regions data/Alpha
2042732122	2021-05-08	USA: Minnesota	Temporal period dataset/Data of genomic regions by temporal period/E
2042733550	2021-05-09	USA: Michigan	VOC dataset/Genomic regions data/Gamma
2043081324	2021-05-10	USA: North Carolina	Temporal period dataset/Data of genomic regions by temporal period/E
2043100207	2021-05-04	USA: Texas	Temporal period dataset/Data of genomic regions by temporal period/E
2043101022	2021-05-04	USA: Illinois	VOC dataset/Genomic regions data/Alpha
2043336221	2021-05-04	USA: Illinois	VOC dataset/Genomic regions data/Gamma
2043336888	2021-05-11	USA: Florida	VOC dataset/Genomic regions data/Mixture
2043372679	2021-03-23	USA: Florida	Temporal period dataset/Data of genomic regions by temporal period/E
2043375471	2021-03-20	USA: Michigan	Temporal period dataset/Data of genomic regions by temporal period/E
2043408527	2021-03-07	USA: Florida	Temporal period dataset/Data of genomic regions by temporal period/E
2043510668	2021-05-03	USA: SC, YORK	Temporal period dataset/Data of genomic regions by temporal period/E
2043687829	2021-04-08	Hong Kong	VOC dataset/Genomic regions data/Beta
2043811146	2021-01-06	USA: NE	Temporal period dataset/Data of genomic regions by temporal period/E
2044058054	2021-04-16	USA: California	Temporal period dataset/Data of genomic regions by temporal period/E
2044062193	2021-04-16	USA: Minnesota	VOC dataset/Genomic regions data/Mixture
2044063881	2021-04-16	USA: Virginia	Temporal period dataset/Data of genomic regions by temporal period/E
2044065346	2021-04-20	USA: Missouri	VOC dataset/Genomic regions data/Alpha
2044070152	2021-05-11	USA: Minnesota	VOC dataset/Genomic regions data/Alpha
2044101676	2021-05-03	USA: Kansas	Temporal period dataset/Data of genomic regions by temporal period/E
2044623446	2021-04-30	USA: MI	Temporal period dataset/Data of genomic regions by temporal period/E
2044637407	2021-05-03	USA: Pennsylvania	VOC dataset/Genomic regions data/Gamma
2044639438	2021-05-04	USA: Pennsylvania	Temporal period dataset/Data of genomic regions by temporal period/E
2044642771	2021-05-02	USA: Florida	VOC dataset/Genomic regions data/Alpha
2044669453	2021-04-30	USA: Alabama	Temporal period dataset/Data of genomic regions by temporal period/E
2044672714	2021-05-05	USA: Colorado	VOC dataset/Genomic regions data/Alpha
2044676246	2021-05-06	USA: California	VOC dataset/Genomic regions data/Alpha
2044684880	2021-05-03	USA: California	VOC dataset/Genomic regions data/Gamma
2044687915	2021-05-06	USA: Ohio	VOC dataset/Genomic regions data/Gamma
2044691448	2021-05-02	USA: Florida	Temporal period dataset/Data of genomic regions by temporal period/E
2044703568	2021-04-29	USA: Illinois	VOC dataset/Genomic regions data/Beta
2044721281	2021-04-21	USA: Massachusetts	VOC dataset/Genomic regions data/Alpha
2044724301	2021-04-22	USA: Illinois	VOC dataset/Genomic regions data/Gamma
2044731438	2021-04-22	USA: Oregon	VOC dataset/Genomic regions data/Gamma
2045016948	2021-05-05	USA: Illinois	VOC dataset/Genomic regions data/Gamma
2045017922	2021-05-02	USA: Massachusetts	VOC dataset/Genomic regions data/Gamma
2045032114	2021-05-05	USA: Massachusetts	VOC dataset/Genomic regions data/Mixture
2045032302	2021-05-05	USA: Florida	Temporal period dataset/Data of genomic regions by temporal period/E
2045034977	2021-02-22	United Kingdom:England	Temporal period dataset/Data of genomic regions by temporal period/E
2045035217	2020-11-24	United Kingdom:England	Temporal period dataset/Data of genomic regions by temporal period/E
2045035407	2021-02-27	United Kingdom:England	Temporal period dataset/Data of genomic regions by temporal period/E
2045537840	2021-05-15	USA: Illinois	VOC dataset/Genomic regions data/Gamma
2045539809	2021-05-17	USA: New York	VOC dataset/Genomic regions data/Gamma
2045543421	2021-05-12	USA: Kentucky	VOC dataset/Genomic regions data/Alpha
2045545373	2021-05-13	USA: Maine	VOC dataset/Genomic regions data/Gamma
2045545438	2021-05-13	USA: Texas	Temporal period dataset/Data of genomic regions by temporal period/E
2045545853	2021-05-14	USA: Illinois	VOC dataset/Genomic regions data/Mixture
2045620138	2021-05-06	USA: Wisconsin	Temporal period dataset/Data of genomic regions by temporal period/E
2045626907	2021-05-03	USA: Minnesota	VOC dataset/Genomic regions data/Alpha
2045757151	2021-05-05	USA: Georgia	Temporal period dataset/Data of genomic regions by temporal period/E
2046270635	2021-05-09	USA: Illinois	VOC dataset/Genomic regions data/Gamma
2046286085	2021-05-15	USA: Wisconsin	VOC dataset/Genomic regions data/Alpha
2046291726	2021-05-15	USA: North Carolina	Temporal period dataset/Data of genomic regions by temporal period/E
2046341332	2021-05-13	USA: Alaska, Southeast	VOC dataset/Genomic regions data/Beta
2046383552	2021-05-18	USA: Massachusetts	Temporal period dataset/Data of genomic regions by temporal period/E
2046497837	2020-08-01	Japan:Kanto	Temporal period dataset/Data of genomic regions by temporal period/E
2046498019	2020-08-19	Japan:Kanto	Temporal period dataset/Data of genomic regions by temporal period/E
2046809391	2021-05-11	USA: Florida	VOC dataset/Genomic regions data/Gamma
2046810455	2021-05-12	USA: Pennsylvania	VOC dataset/Genomic regions data/Alpha
2046811871	2021-05-10	USA: California	VOC dataset/Genomic regions data/Alpha
2046812324	2021-05-09	USA: Michigan	VOC dataset/Genomic regions data/Gamma
2046820764	2021-05-06	USA: Pennsylvania	VOC dataset/Genomic regions data/Alpha
2046821154	2021-05-08	USA: Louisiana	VOC dataset/Genomic regions data/Alpha
2046835337	2021-05-12	USA: Texas	VOC dataset/Genomic regions data/Gamma
2046989950	2021-05-11	USA: Rhode Island	Temporal period dataset/Data of genomic regions by temporal period/E
2046991445	2021-02-02	India	VOC dataset/Genomic regions data/Beta
2047061782	2021-05-07	USA: New York	VOC dataset/Genomic regions data/Alpha
2047074245	2021-05-18	USA: Texas	Temporal period dataset/Data of genomic regions by temporal period/E
2047076547	2021-05-19	USA: Puerto Rico	Temporal period dataset/Data of genomic regions by temporal period/E
2047079163	2021-05-21	USA: Illinois	VOC dataset/Genomic regions data/Gamma
2047084554	2021-05-21	USA: Illinois	VOC dataset/Genomic regions data/Gamma
2047094582	2021-05-11	USA: Rhode Island	Temporal period dataset/Data of genomic regions by temporal period/E
2047100210	2021-05-15	USA: Illinois	VOC dataset/Genomic regions data/Gamma
2047104328	2021-05-17	USA: Alaska, Interior	Temporal period dataset/Data of genomic regions by temporal period/E
2047328239	2021-05-11	USA: Minnesota	Temporal period dataset/Data of genomic regions by temporal period/E
2047568918	2021-05-12	USA: SC	VOC dataset/Genomic regions data/Mixture
2047734013	2021-05-14	USA: New Jersey	Temporal period dataset/Data of genomic regions by temporal period/E
2048079600	2021-05-17	USA: Florida	Temporal period dataset/Data of genomic regions by temporal period/E
2048082367	2021-05-15	USA: Massachusetts	VOC dataset/Genomic regions data/Alpha
2048131241	2021-05-17	USA: Texas	VOC dataset/Genomic regions data/Gamma
2049069509	2021-04-03	USA: Michigan	VOC dataset/Genomic regions data/Gamma
2049812466	2021-05-16	USA: Texas	Temporal period dataset/Data of genomic regions by temporal period/E
2049817123	2021-05-18	USA: Massachusetts	VOC dataset/Genomic regions data/Alpha
2049821975	2021-05-12	USA: Florida	Temporal period dataset/Data of genomic regions by temporal period/E
2049822583	2021-05-12	USA: Florida	Temporal period dataset/Data of genomic regions by temporal period/E
2049826431	2021-05-13	USA: Florida	VOC dataset/Genomic regions data/Gamma
2049827981	2021-05-24	USA: SC, HORRY	Temporal period dataset/Data of genomic regions by temporal period/E
2049946061	2021-05-20	USA: Illinois	VOC dataset/Genomic regions data/Gamma
2049974366	2021-04-28	USA: GU	VOC dataset/Genomic regions data/Beta
2049975052	2021-05-15	USA: IL	VOC dataset/Genomic regions data/Gamma
2049975169	2021-05-15	USA: IL	Temporal period dataset/Data of genomic regions by temporal period/E
2049977241	2021-04-26	USA: ID	Temporal period dataset/Data of genomic regions by temporal period/E
2050386936	2021-05-28	USA: Texas	VOC dataset/Genomic regions data/Alpha
2050653827	2021-05-06	USA	VOC dataset/Genomic regions data/Gamma
2050741954	2021-05-24	USA: Rhode Island	VOC dataset/Genomic regions data/Gamma
2050742439	2021-05-26	USA: Virginia	Temporal period dataset/Data of genomic regions by temporal period/E
2050755720	2021-05-29	USA: Virginia	VOC dataset/Genomic regions data/Gamma
2050755746	2021-05-29	USA: Arizona	VOC dataset/Genomic regions data/Alpha
2050761554	2021-05-25	USA: Washington	VOC dataset/Genomic regions data/Gamma
2050763878	2021-05-27	USA: Pennsylvania	VOC dataset/Genomic regions data/Alpha
2051277582	2020-08-13	USA	Temporal period dataset/Data of genomic regions by temporal period/E
2051459360	2021-05-28	USA: Ohio	Temporal period dataset/Data of genomic regions by temporal period/E
2051467097	2021-05-24	USA: Oregon	VOC dataset/Genomic regions data/Gamma
2051475475	2021-04-26	USA: Massachusetts	VOC dataset/Genomic regions data/Gamma
2051714763	2021-03-31	USA	Temporal period dataset/Data of genomic regions by temporal period/E
2052293148	2021-04-09	USA: CA, Humboldt County	Temporal period dataset/Data of genomic regions by temporal period/E
2052296955	2020-11-22	USA: CA, Orange County	Temporal period dataset/Data of genomic regions by temporal period/E
2052678609	2021-05-21	USA	VOC dataset/Genomic regions data/Gamma
2052697594	2021-06-04	USA: California	VOC dataset/Genomic regions data/Mixture
2052698492	2021-06-04	USA: Florida	VOC dataset/Genomic regions data/Gamma
2052699936	2021-06-01	USA: Michigan	VOC dataset/Genomic regions data/Alpha
2052715045	2021-05-01	USA: Washington,Spokane County	VOC dataset/Genomic regions data/Mixture
2053361815	2021-05-30	USA: Florida	VOC dataset/Genomic regions data/Alpha
2053361945	2021-05-25	USA: Texas	Temporal period dataset/Data of genomic regions by temporal period/E
2053442452	2021-03-27	Djibouti: Camp Lemonnier	VOC dataset/Genomic regions data/Mixture
2053519035	2021-05-25	USA: Rhode Island	VOC dataset/Genomic regions data/Gamma
2053538490	2021-05-27	USA: SC, RICHLAND	VOC dataset/Genomic regions data/Alpha
2054253460	2021-05-16	USA: Minnesota	VOC dataset/Genomic regions data/Alpha
2054346138	2021-04-30	USA	VOC dataset/Genomic regions data/Alpha
2055111858	2021-05-28	USA: New Jersey	VOC dataset/Genomic regions data/Gamma
2055112587	2021-06-01	USA: New York	VOC dataset/Genomic regions data/Gamma
2055809649	2021-03-31	USA: North Carolina	VOC dataset/Genomic regions data/Alpha
2055811749	2021-03-28	USA: California	VOC dataset/Genomic regions data/Beta
2055818548	2021-05-08	USA	VOC dataset/Genomic regions data/Mixture
2056253465	2021-04-17	USA: CO	VOC dataset/Genomic regions data/Gamma
2056378513	2021-05-19	USA: Colorado	Temporal period dataset/Data of genomic regions by temporal period/E
2056379096	2021-05-19	USA: Colorado	Temporal period dataset/Data of genomic regions by temporal period/E
2056382875	2021-05-24	USA: Maryland	Temporal period dataset/Data of genomic regions by temporal period/E
2056384974	2021-05-25	USA: Colorado	VOC dataset/Genomic regions data/Gamma
2056385065	2021-05-25	USA: Colorado	VOC dataset/Genomic regions data/Mixture
2056435103	2021-05-10	USA: Georgia	Temporal period dataset/Data of genomic regions by temporal period/E
2056625839	2021-05-21	USA: Minnesota	VOC dataset/Genomic regions data/Gamma
2057237509	2021-01-02	USA	Temporal period dataset/Data of genomic regions by temporal period/E
2057376678	2020-04-01	Malaysia	VOC dataset/Genomic regions data/Beta
2057502032	2021-06-03	USA	VOC dataset/Genomic regions data/Gamma
2057540562	2020-11-10	USA: New York	Temporal period dataset/Data of genomic regions by temporal period/E
2057543307	2021-03-31	USA: New York	VOC dataset/Genomic regions data/Gamma
2057588044	2021-01-19	USA: New York	VOC dataset/Genomic regions data/Alpha
2057591923	2021-05-29	USA: KS	VOC dataset/Genomic regions data/Mixture
2058305159	2021-05-06	USA: MS	VOC dataset/Genomic regions data/Beta
2058332983	2021-04-29	USA: Minnesota	VOC dataset/Genomic regions data/Gamma
2058798127	2021-05-25	USA: Washington,King County	VOC dataset/Genomic regions data/Gamma
2060193922	2021-05-07	USA	VOC dataset/Genomic regions data/Alpha
2060204529	2020-05-14	USA: AZ, Pinal	Temporal period dataset/Data of genomic regions by temporal period/E
2060213584	2020-08-25	USA	Temporal period dataset/Data of genomic regions by temporal period/E
2060242891	2021-05-11	USA	Temporal period dataset/Data of genomic regions by temporal period/E
2060733137	2021-04-09	Brazil: Parana	VOC dataset/Genomic regions data/Mixture
2060733487	2021-04-11	Brazil: Parana	VOC dataset/Genomic regions data/Gamma
2062487559	2021-06-02	USA: Colorado	VOC dataset/Genomic regions data/Alpha
2062564149	2021-06-03	USA: IA	VOC dataset/Genomic regions data/Mixture
2062565217	2021-05-25	USA: PA	Temporal period dataset/Data of genomic regions by temporal period/E
2062567157	2021-06-10	USA: WA	VOC dataset/Genomic regions data/Gamma
2062567617	2021-06-01	USA: IL	VOC dataset/Genomic regions data/Gamma
2062568859	2021-06-07	USA: Texas	VOC dataset/Genomic regions data/Mixture
2062569968	2021-06-14	USA: California	VOC dataset/Genomic regions data/Gamma
2063361102	2021-04-12	USA: West Virginia	Temporal period dataset/Data of genomic regions by temporal period/E
2063413259	2021-03-30	USA: Birmingham, AL	VOC dataset/Genomic regions data/Beta
2063499726	2021-06-23	USA: Minnesota	Temporal period dataset/Data of genomic regions by temporal period/E
2063681728	2020-06-26	USA: AZ, Maricopa	Temporal period dataset/Data of genomic regions by temporal period/E
2063682207	2020-05-04	USA: AZ, Pinal	Temporal period dataset/Data of genomic regions by temporal period/E
2064257544	2020-05-07	USA: AZ, Maricopa	Temporal period dataset/Data of genomic regions by temporal period/E
2064568270	2021-06-07	USA: ID	VOC dataset/Genomic regions data/Gamma
2064613272	2021-04-10	USA: Pennsylvania, Philadelphia	VOC dataset/Genomic regions data/Beta
2064613531	2021-04-23	USA: Pennsylvania, Philadelphia	VOC dataset/Genomic regions data/Mixture
2064614731	2021-05-16	USA: Pennsylvania, Philadelphia	VOC dataset/Genomic regions data/Gamma
2065030527	2021-06-21	USA: Minnesota	Temporal period dataset/Data of genomic regions by temporal period/E
2065118071	2021-03-31	Djibouti	VOC dataset/Genomic regions data/Beta
2065413816	2021-06-20	USA: Virginia	Temporal period dataset/Data of genomic regions by temporal period/E
2065414814	2021-06-15	USA: Texas	Temporal period dataset/Data of genomic regions by temporal period/E
2065448484	2021-06-25	USA: Minnesota	VOC dataset/Genomic regions data/Mixture
2065450552	2021-06-21	USA: California	VOC dataset/Genomic regions data/Alpha
2065465335	2021-06-17	USA: Pennsylvania	VOC dataset/Genomic regions data/Gamma
2065465789	2021-06-21	USA: California	VOC dataset/Genomic regions data/Gamma
2065466204	2021-06-23	USA: Georgia	VOC dataset/Genomic regions data/Gamma
2065480514	2021-06-13	USA: Texas	Temporal period dataset/Data of genomic regions by temporal period/E
2065484192	2021-06-09	USA: New Jersey	VOC dataset/Genomic regions data/Alpha
2065501914	2021-06-03	USA: FL	VOC dataset/Genomic regions data/Alpha
2065964630	2021-06-24	USA: Nevada	VOC dataset/Genomic regions data/Gamma
2066670296	2021-03-01	United Kingdom:England	VOC dataset/Genomic regions data/Alpha
2066679256	2021-05-07	United Kingdom:England	Temporal period dataset/Data of genomic regions by temporal period/E
2066681286	2021-05-28	United Kingdom:England	VOC dataset/Genomic regions data/Alpha
2066690375	2021-06-05	United Kingdom:England	Temporal period dataset/Data of genomic regions by temporal period/E
2066697852	2021-05-06	United Kingdom:England	VOC dataset/Genomic regions data/Alpha
2066697887	2021-05-13	United Kingdom:England	VOC dataset/Genomic regions data/Alpha
2066703048	2021-05-11	United Kingdom:England	VOC dataset/Genomic regions data/Delta
2066708150	2021-05-19	United Kingdom:England	Temporal period dataset/Data of genomic regions by temporal period/E
2066714150	2021-05-04	United Kingdom:England	Temporal period dataset/Data of genomic regions by temporal period/E
2066714242	2021-05-19	United Kingdom:England	VOC dataset/Genomic regions data/Delta
2066725912	2021-05-19	United Kingdom:England	VOC dataset/Genomic regions data/Alpha
2066731533	2021-04-30	United Kingdom:England	VOC dataset/Genomic regions data/Alpha
2066737113	2021-04-29	United Kingdom:England	VOC dataset/Genomic regions data/Alpha
2066737313	2021-06-11	United Kingdom:England	Temporal period dataset/Data of genomic regions by temporal period/E
2066737648	2021-06-17	United Kingdom:England	VOC dataset/Genomic regions data/Delta
2066737891	2021-04-17	United Kingdom:England	Temporal period dataset/Data of genomic regions by temporal period/E
2066738685	2021-05-17	United Kingdom:England	VOC dataset/Genomic regions data/Mixture
2066741674	2021-01-17	United Kingdom:England	Temporal period dataset/Data of genomic regions by temporal period/E
2066743170	2021-02-17	United Kingdom:England	Temporal period dataset/Data of genomic regions by temporal period/E
2067533647	2021-06-20	USA: Florida	VOC dataset/Genomic regions data/Gamma
2069342656	2021-05-13	United Kingdom:England	VOC dataset/Genomic regions data/Alpha
2069342704	2021-06-20	United Kingdom:England	VOC dataset/Genomic regions data/Delta
2069342779	2020-12-12	United Kingdom:England	Temporal period dataset/Data of genomic regions by temporal period/E
2069343214	2021-01-01	United Kingdom:England	Temporal period dataset/Data of genomic regions by temporal period/E
2069343237	2021-04-18	United Kingdom:England	VOC dataset/Genomic regions data/Alpha
2069344782	2021-06-16	United Kingdom:England	VOC dataset/Genomic regions data/Delta
2069345574	2021-03-10	United Kingdom:England	VOC dataset/Genomic regions data/Alpha
2069345723	2021-02-05	United Kingdom:England	VOC dataset/Genomic regions data/Alpha
2069345932	2021-05-27	United Kingdom:England	VOC dataset/Genomic regions data/Alpha
2069346130	2021-06-23	United Kingdom:England	Temporal period dataset/Data of genomic regions by temporal period/E
2069346424	2021-01-17	United Kingdom:England	VOC dataset/Genomic regions data/Alpha
2069346861	2021-01-20	United Kingdom:England	Temporal period dataset/Data of genomic regions by temporal period/E
2069347387	2021-05-28	United Kingdom:England	Temporal period dataset/Data of genomic regions by temporal period/E
2069347572	2021-05-14	United Kingdom:England	Temporal period dataset/Data of genomic regions by temporal period/E
2069347959	2021-05-21	United Kingdom:England	VOC dataset/Genomic regions data/Alpha
2069348161	2021-06-29	United Kingdom:England	Temporal period dataset/Data of genomic regions by temporal period/E
2070370852	2021-04-26	USA: Pennsylvania, West Grove	VOC dataset/Genomic regions data/Gamma
2070648800	2021-06-29	USA: Hawaii	VOC dataset/Genomic regions data/Gamma
2070649107	2021-06-29	USA: Florida	VOC dataset/Genomic regions data/Gamma
2072312352	2021-07-08	USA	VOC dataset/Genomic regions data/Gamma
2072321478	2021-06-15	USA: Washington,Spokane County	VOC dataset/Genomic regions data/Gamma
2072429049	2021-06-27	USA: Colorado	VOC dataset/Genomic regions data/Mixture
2072601702	2021-01-27	USA: North Carolina	Temporal period dataset/Data of genomic regions by temporal period/E
2072606538	2021-03-18	USA: North Carolina	Temporal period dataset/Data of genomic regions by temporal period/E
2072613608	2021-05-21	USA: North Carolina	Temporal period dataset/Data of genomic regions by temporal period/E
2072890553	2021-04-28	USA	Temporal period dataset/Data of genomic regions by temporal period/E
2073029369	2021-07-10	USA: MD	VOC dataset/Genomic regions data/Alpha
2073932730	2021-07-02	USA	VOC dataset/Genomic regions data/Gamma
2075623544	2021-04-17	USA	Temporal period dataset/Data of genomic regions by temporal period/E
2075631481	2021-05-06	USA	Temporal period dataset/Data of genomic regions by temporal period/E
2075631559	2021-04-22	USA	VOC dataset/Genomic regions data/Gamma
2075635435	2021-05-13	USA	VOC dataset/Genomic regions data/Gamma
2075638210	2021-05-14	USA	VOC dataset/Genomic regions data/Alpha
2075646076	2021-06-07	USA	VOC dataset/Genomic regions data/Gamma
2075754562	2021-02-09	USA: Tennessee, Davidson county	Temporal period dataset/Data of genomic regions by temporal period/E
2075980496	2021-07-04	USA: Florida	VOC dataset/Genomic regions data/Gamma
2075982580	2021-01-03	USA: New York, New York City	Temporal period dataset/Data of genomic regions by temporal period/E
2075982867	2021-01-15	USA: New York, New York City	Temporal period dataset/Data of genomic regions by temporal period/E
2076057536	2021-07-11	USA: Texas	VOC dataset/Genomic regions data/Gamma
2076060137	2021-07-09	USA: Delaware	VOC dataset/Genomic regions data/Gamma
2076061668	2021-07-09	USA: Florida	VOC dataset/Genomic regions data/Gamma
2076069187	2021-06-29	USA: Michigan	VOC dataset/Genomic regions data/Alpha
2076072503	2021-06-27	USA: California	VOC dataset/Genomic regions data/Mixture
2076194490	2021-03-11	Slovakia	VOC dataset/Genomic regions data/Beta
2076201862	2021-04-12	Slovakia	VOC dataset/Genomic regions data/Beta
2076203538	2021-07-09	United Kingdom:England	VOC dataset/Genomic regions data/Mixture
2076203758	2021-07-09	United Kingdom:England	Temporal period dataset/Data of genomic regions by temporal period/E
2076204474	2021-07-07	United Kingdom:England	VOC dataset/Genomic regions data/Delta
2076280078	2021-07-14	USA: FL	VOC dataset/Genomic regions data/Delta
2076283285	2021-07-09	USA: RI	Temporal period dataset/Data of genomic regions by temporal period/E
2076473785	2021-07-21	USA: GA	VOC dataset/Genomic regions data/Gamma
2076917152	2021-06-28	USA: California	Temporal period dataset/Data of genomic regions by temporal period/E
2076934420	2021-06-29	USA	VOC dataset/Genomic regions data/Gamma
2076944305	2021-03-21	USA: Minnesota	Temporal period dataset/Data of genomic regions by temporal period/E
2077003915	2020-10-23	USA: California,Los Angeles County	Temporal period dataset/Data of genomic regions by temporal period/E
2077643487	2021-06-29	USA: Nevada	VOC dataset/Genomic regions data/Gamma
2077680084	2021-07-08	USA: Florida	VOC dataset/Genomic regions data/Gamma
2078206454	2021-07-18	USA: Florida	VOC dataset/Genomic regions data/Gamma
2079193400	2021-07-19	USA: Texas	Temporal period dataset/Data of genomic regions by temporal period/E
2079436596	2021-07-25	United Kingdom:England	VOC dataset/Genomic regions data/Delta
2079438168	2021-07-20	United Kingdom:England	Temporal period dataset/Data of genomic regions by temporal period/E
2079438694	2021-07-04	United Kingdom:England	VOC dataset/Genomic regions data/Delta
2079438979	2021-07-25	United Kingdom:England	VOC dataset/Genomic regions data/Mixture
2079439064	2021-07-24	United Kingdom:England	VOC dataset/Genomic regions data/Delta
2079439652	2021-07-05	United Kingdom:England	VOC dataset/Genomic regions data/Delta
2079440080	2021-07-04	United Kingdom:England	Temporal period dataset/Data of genomic regions by temporal period/E
2079440264	2021-07-05	United Kingdom:England	VOC dataset/Genomic regions data/Delta
2079440758	2021-07-04	United Kingdom:England	VOC dataset/Genomic regions data/Delta
2079440873	2021-07-18	United Kingdom:England	Temporal period dataset/Data of genomic regions by temporal period/E
2079611845	2021-07-23	USA: New Mexico	VOC dataset/Genomic regions data/Mixture
2079753678	2021-02-21	USA: NC	VOC dataset/Genomic regions data/Mixture
2079754759	2021-03-08	USA: NC	VOC dataset/Genomic regions data/Mixture
2079758761	2021-02-27	USA: DC	Temporal period dataset/Data of genomic regions by temporal period/E
2079761409	2021-04-09	USA: MT	Temporal period dataset/Data of genomic regions by temporal period/E
2079764893	2021-05-24	USA: OH	VOC dataset/Genomic regions data/Alpha
2079766716	2021-06-20	USA: ID	VOC dataset/Genomic regions data/Mixture
2080000450	2021-07-17	USA: North Carolina	VOC dataset/Genomic regions data/Gamma
2080031792	2021-07-16	USA: Florida	VOC dataset/Genomic regions data/Mixture
2082000141	2021-07-26	United Kingdom:England	VOC dataset/Genomic regions data/Delta
2082001689	2021-07-24	United Kingdom:England	Temporal period dataset/Data of genomic regions by temporal period/E
2082002404	2021-07-25	United Kingdom:England	Temporal period dataset/Data of genomic regions by temporal period/E
2082002964	2021-07-26	United Kingdom:England	VOC dataset/Genomic regions data/Delta
2082004174	2021-07-24	United Kingdom:England	Temporal period dataset/Data of genomic regions by temporal period/E
2082004219	2021-07-25	United Kingdom:England	Temporal period dataset/Data of genomic regions by temporal period/E
2082004464	2021-07-24	United Kingdom:England	Temporal period dataset/Data of genomic regions by temporal period/E
2082004547	2021-07-19	United Kingdom:England	Temporal period dataset/Data of genomic regions by temporal period/E
2083015683	2021-07-06	USA	VOC dataset/Genomic regions data/Gamma
2084485095	2021-07-21	USA: New York	VOC dataset/Genomic regions data/Alpha
2084569593	2021-07-20	USA: Louisiana	Temporal period dataset/Data of genomic regions by temporal period/E
2084841302	2021-07-30	USA: Georgia	VOC dataset/Genomic regions data/Mixture
2085008909	2021-07-19	USA	VOC dataset/Genomic regions data/Gamma
2085682765	2020-04-09	USA: Arizona, Maricopa Co.	Temporal period dataset/Data of genomic regions by temporal period/E
2086020884	2020-07-29	USA: Arizona	Temporal period dataset/Data of genomic regions by temporal period/E
2087467753	2021-08-06	USA: Georgia	VOC dataset/Genomic regions data/Delta
2088261078	2021-03-28	Djibouti	VOC dataset/Genomic regions data/Beta
2088261194	2021-04-03	Djibouti	VOC dataset/Genomic regions data/Beta
2088478066	2021-07-23	USA: California	Temporal period dataset/Data of genomic regions by temporal period/E
2088495489	2021-07-22	USA: Florida	VOC dataset/Genomic regions data/Gamma
2088534535	2021-06-03	USA: FL	VOC dataset/Genomic regions data/Gamma
2088546921	2021-08-08	USA: Florida	VOC dataset/Genomic regions data/Delta
2088692120	2021-07-29	USA: Florida	Temporal period dataset/Data of genomic regions by temporal period/E
2088765785	2021-05-20	Egypt	Temporal period dataset/Data of genomic regions by temporal period/E
2089626140	2021-07-28	USA: Florida	VOC dataset/Genomic regions data/Delta
2089640159	2021-07-27	USA: Florida	VOC dataset/Genomic regions data/Alpha
2089650972	2021-07-29	USA: Florida	Temporal period dataset/Data of genomic regions by temporal period/E
2089704228	2021-07-29	USA: Texas	Temporal period dataset/Data of genomic regions by temporal period/E
2089842578	2021-07-26	United Kingdom:England	VOC dataset/Genomic regions data/Delta
2089842722	2021-07-21	United Kingdom:England	Temporal period dataset/Data of genomic regions by temporal period/E
2089843410	2021-07-22	United Kingdom:England	VOC dataset/Genomic regions data/Delta
2089843597	2021-07-22	United Kingdom:England	VOC dataset/Genomic regions data/Delta
2089843664	2021-08-01	United Kingdom:England	VOC dataset/Genomic regions data/Delta
2089843674	2021-07-26	United Kingdom:England	VOC dataset/Genomic regions data/Delta
2089843837	2021-08-05	United Kingdom:England	Temporal period dataset/Data of genomic regions by temporal period/E
2092110813	2021-08-20	USA: FL	VOC dataset/Genomic regions data/Delta
2094733128	2021-07-08	USA: California	VOC dataset/Genomic regions data/Gamma
2095037725	2021-07-11	USA: California	VOC dataset/Genomic regions data/Gamma
2095870570	2021-08-16	USA: Utah	VOC dataset/Genomic regions data/Delta
2095877883	2021-07-20	USA: Utah	Temporal period dataset/Data of genomic regions by temporal period/E
2096193200	2021-08-02	United Kingdom:England	Temporal period dataset/Data of genomic regions by temporal period/E
2096193270	2021-08-06	United Kingdom:England	Temporal period dataset/Data of genomic regions by temporal period/E
2096201147	2021-07-25	United Kingdom:England	Temporal period dataset/Data of genomic regions by temporal period/E
2096201680	2021-07-27	United Kingdom:England	Temporal period dataset/Data of genomic regions by temporal period/E
2096201966	2021-08-03	United Kingdom:England	Temporal period dataset/Data of genomic regions by temporal period/E
2096202023	2021-08-07	United Kingdom:England	Temporal period dataset/Data of genomic regions by temporal period/E
2096202389	2021-07-29	United Kingdom:England	Temporal period dataset/Data of genomic regions by temporal period/E
2096203550	2021-08-04	United Kingdom:England	VOC dataset/Genomic regions data/Delta
2096543663	2021-06-01	USA: RI	Temporal period dataset/Data of genomic regions by temporal period/E
2096565850	2021-06-16	USA: DC	VOC dataset/Genomic regions data/Beta
2096571962	2021-06-23	USA: OR	VOC dataset/Genomic regions data/Mixture
2096859519	2021-03-17	USA: Florida	Temporal period dataset/Data of genomic regions by temporal period/E
2096859726	2021-03-28	USA: Georgia	VOC dataset/Genomic regions data/Alpha
2096874690	2021-03-24	USA: Pennsylvania	VOC dataset/Genomic regions data/Beta
2096884585	2021-03-17	USA: Florida	VOC dataset/Genomic regions data/Alpha
2096889171	2021-03-26	USA: Michigan	Temporal period dataset/Data of genomic regions by temporal period/E
2096907052	2021-03-24	USA: Pennsylvania	VOC dataset/Genomic regions data/Beta
2096915890	2021-03-22	USA: North Carolina	VOC dataset/Genomic regions data/Alpha
2096951850	2021-04-07	Puerto Rico	Temporal period dataset/Data of genomic regions by temporal period/E
2096951939	2021-04-05	Puerto Rico	Temporal period dataset/Data of genomic regions by temporal period/E
2098134114	2021-07-21	USA: Minnesota	VOC dataset/Genomic regions data/Gamma
2098254141	2021-06-11	USA: Texas	VOC dataset/Genomic regions data/Gamma
2098290292	2021-06-11	USA: Kansas	VOC dataset/Genomic regions data/Gamma
2098301371	2021-06-11	USA: District of Columbia	VOC dataset/Genomic regions data/Gamma
2098354884	2021-05-29	USA: Texas	VOC dataset/Genomic regions data/Mixture
2098355350	2021-06-09	USA: Nevada	VOC dataset/Genomic regions data/Alpha
2098356739	2021-06-10	USA: Texas	Temporal period dataset/Data of genomic regions by temporal period/E
2098357311	2021-06-14	USA: Nevada	VOC dataset/Genomic regions data/Gamma
2098361857	2021-05-24	USA: Colorado	VOC dataset/Genomic regions data/Gamma
2098367047	2021-06-10	USA: North Carolina	VOC dataset/Genomic regions data/Gamma
2098927816	2020-11-18	USA: Pennsylvania	Temporal period dataset/Data of genomic regions by temporal period/E
2098936719	2021-04-19	USA: Pennsylvania	Temporal period dataset/Data of genomic regions by temporal period/E
2098945435	2021-03-23	USA: Pennsylvania	VOC dataset/Genomic regions data/Alpha
2098945704	2021-05-05	USA: Pennsylvania	VOC dataset/Genomic regions data/Gamma
2099239603	2021-06-16	USA: Texas	VOC dataset/Genomic regions data/Gamma
2099267161	2021-03-22	USA: Florida	VOC dataset/Genomic regions data/Alpha
2099290872	2021-06-14	USA: Iowa	VOC dataset/Genomic regions data/Mixture
2099747261	2021-06-27	Slovakia	VOC dataset/Genomic regions data/Alpha
2099747306	2021-06-27	Slovakia	VOC dataset/Genomic regions data/Beta
2101481328	2021-06-07	USA	VOC dataset/Genomic regions data/Gamma
2101492837	2021-07-20	USA	VOC dataset/Genomic regions data/Mixture
2102822058	2021-08-31	USA: Michigan	Temporal period dataset/Data of genomic regions by temporal period/E
2102839813	2021-07-20	USA: Florida	VOC dataset/Genomic regions data/Delta
2103433914	2021-08-24	United Kingdom:England	VOC dataset/Genomic regions data/Delta
2103435653	2021-07-30	United Kingdom:England	Temporal period dataset/Data of genomic regions by temporal period/E
2103438684	2021-08-04	United Kingdom:England	Temporal period dataset/Data of genomic regions by temporal period/E
2103446727	2021-08-12	United Kingdom:England	Temporal period dataset/Data of genomic regions by temporal period/E
2104623389	2021-03-30	USA: NY, Saratoga Springs	VOC dataset/Genomic regions data/Gamma
2105727254	2021-08-27	USA: Utah	VOC dataset/Genomic regions data/Mixture
2106353691	2021-08-01	USA	VOC dataset/Genomic regions data/Gamma
2106410005	2021-09-02	USA: Virginia	VOC dataset/Genomic regions data/Mixture
2111452929	2020-09-13	USA: Arizona	Temporal period dataset/Data of genomic regions by temporal period/E
2112807273	2021-06-25	United Kingdom:England	VOC dataset/Genomic regions data/Delta
2112808344	2021-05-31	United Kingdom:England	VOC dataset/Genomic regions data/Delta
2112808516	2020-12-31	United Kingdom:England	Temporal period dataset/Data of genomic regions by temporal period/E
2112810382	2021-02-23	United Kingdom:England	VOC dataset/Genomic regions data/Alpha
2112818024	2020-05-07	United Kingdom:England	Temporal period dataset/Data of genomic regions by temporal period/E
2112821751	2021-08-30	United Kingdom:England	VOC dataset/Genomic regions data/Delta
2112822195	2021-02-14	United Kingdom:England	VOC dataset/Genomic regions data/Alpha
2112822865	2020-10-03	United Kingdom:England	Temporal period dataset/Data of genomic regions by temporal period/E
2112822919	2021-09-07	United Kingdom:England	VOC dataset/Genomic regions data/Delta
2112822931	2021-09-05	United Kingdom:England	Temporal period dataset/Data of genomic regions by temporal period/E
2112823697	2021-09-07	United Kingdom:England	Temporal period dataset/Data of genomic regions by temporal period/E
2112824488	2021-02-06	United Kingdom:England	VOC dataset/Genomic regions data/Alpha
2112831407	2021-02-22	United Kingdom:England	VOC dataset/Genomic regions data/Alpha
2112835053	2021-02-21	United Kingdom:England	Temporal period dataset/Data of genomic regions by temporal period/E
2112836183	2020-05-12	United Kingdom:England	Temporal period dataset/Data of genomic regions by temporal period/E
2112836893	2020-08-07	United Kingdom:England	Temporal period dataset/Data of genomic regions by temporal period/E
2112847167	2021-02-12	United Kingdom:England	Temporal period dataset/Data of genomic regions by temporal period/E
2112930582	2020-12-30	United Kingdom:England	Temporal period dataset/Data of genomic regions by temporal period/E
2112932197	2020-04-29	United Kingdom:England	Temporal period dataset/Data of genomic regions by temporal period/E
2112932268	2020-05-02	United Kingdom:England	Temporal period dataset/Data of genomic regions by temporal period/E
2112934029	2021-02-08	United Kingdom:England	Temporal period dataset/Data of genomic regions by temporal period/E
2112937075	2021-01-27	United Kingdom:England	VOC dataset/Genomic regions data/Beta
2112937375	2020-05-03	United Kingdom:England	Temporal period dataset/Data of genomic regions by temporal period/E
2112937526	2020-10-27	United Kingdom:England	Temporal period dataset/Data of genomic regions by temporal period/E
2112938895	2021-02-08	United Kingdom:Scotland	VOC dataset/Genomic regions data/Alpha
2112939788	2021-08-31	United Kingdom:England	Temporal period dataset/Data of genomic regions by temporal period/E
2112941568	2021-08-05	United Kingdom:England	Temporal period dataset/Data of genomic regions by temporal period/E
2116603474	2021-06-04	USA: Texas	VOC dataset/Genomic regions data/Alpha
2116612227	2021-06-12	USA: North Carolina	VOC dataset/Genomic regions data/Alpha
2116614702	2021-06-09	USA: Arizona	Temporal period dataset/Data of genomic regions by temporal period/E
2116616508	2021-06-10	USA: Nevada	VOC dataset/Genomic regions data/Gamma
2116619007	2021-06-13	USA: Nevada	VOC dataset/Genomic regions data/Gamma
2116619145	2021-06-14	USA: Nevada	VOC dataset/Genomic regions data/Gamma
2118292418	2021-04-15	USA: NE	Temporal period dataset/Data of genomic regions by temporal period/E
2118309006	2020-12-22	Mexico: Baja California,Tijuana	Temporal period dataset/Data of genomic regions by temporal period/E
2118313095	2020-06-10	USA: California,San Diego	Temporal period dataset/Data of genomic regions by temporal period/E
2122769633	2021-06-09	Slovakia	Temporal period dataset/Data of genomic regions by temporal period/E
2122833565	2021-09-17	United Kingdom:England	Temporal period dataset/Data of genomic regions by temporal period/E
2122898685	2021-08-24	United Kingdom:England	VOC dataset/Genomic regions data/Delta
2122915177	2021-08-27	United Kingdom:England	Temporal period dataset/Data of genomic regions by temporal period/E
2122917996	2021-09-29	United Kingdom:England	Temporal period dataset/Data of genomic regions by temporal period/E
2126693444	2021-07-20	USA: FL	Temporal period dataset/Data of genomic regions by temporal period/E
2127942410	2021-06-14	USA: FL	VOC dataset/Genomic regions data/Gamma
2129383221	2021-04-28	USA: Texas	VOC dataset/Genomic regions data/Alpha
2136590122	2021-04-24	Mexico	Temporal period dataset/Data of genomic regions by temporal period/E
2147737028	2021-02-16	USA	Temporal period dataset/Data of genomic regions by temporal period/E
2150841784	2021-06-20	USA: Florida	VOC dataset/Genomic regions data/Mixture
2150842878	2021-06-22	USA: Florida	VOC dataset/Genomic regions data/Gamma
2150845794	2021-06-22	USA: Florida	VOC dataset/Genomic regions data/Mixture
2151016039	2021-04-29	USA: FL	VOC dataset/Genomic regions data/Gamma
2151016117	2021-04-28	USA: FL	Temporal period dataset/Data of genomic regions by temporal period/E
2151095141	2020-12-29	USA	Temporal period dataset/Data of genomic regions by temporal period/E
2153670398	2020-04-09	USA: Louisiana, Jefferson	Temporal period dataset/Data of genomic regions by temporal period/E
2153704140	2021-10-14	United Kingdom:England	Temporal period dataset/Data of genomic regions by temporal period/E
2153707997	2021-10-21	United Kingdom:England	Temporal period dataset/Data of genomic regions by temporal period/E
2154808331	2021-01-21	USA: FL	Temporal period dataset/Data of genomic regions by temporal period/E
2154812245	2021-03-02	USA: FL	VOC dataset/Genomic regions data/Alpha
2155017062	2021-10-20	United Kingdom:England	Temporal period dataset/Data of genomic regions by temporal period/E
2156382388	2021-11-01	United Kingdom:England	VOC dataset/Genomic regions data/Delta
2156840647	2020-08-19	USA: Bannock, ID	Temporal period dataset/Data of genomic regions by temporal period/E
2159034117	2020-12-18	USA: TN	Temporal period dataset/Data of genomic regions by temporal period/E
2159232580	2021-10-26	USA	Temporal period dataset/Data of genomic regions by temporal period/E
2159245862	2021-11-17	USA: Texas	VOC dataset/Genomic regions data/Delta
2159248184	2021-03-25	USA: South Carolina, Clemson	VOC dataset/Genomic regions data/Beta
2159261902	2021-07-17	USA: Arkansas	VOC dataset/Genomic regions data/Delta
2159274307	2021-11-11	USA: Vermont	Temporal period dataset/Data of genomic regions by temporal period/E
2159284945	2021-01-19	USA: South Carolina, Clemson	Temporal period dataset/Data of genomic regions by temporal period/E
2159300684	2021-11-08	USA: New York	VOC dataset/Genomic regions data/Mixture
2159593082	2021-11-24	USA: California	Temporal period dataset/Data of genomic regions by temporal period/E
2159636327	2021-11-10	USA: North Carolina	VOC dataset/Genomic regions data/Delta
2159883834	2021-10-27	Slovakia	Temporal period dataset/Data of genomic regions by temporal period/E
2160130766	2021-11-07	USA	Temporal period dataset/Data of genomic regions by temporal period/E
2160156499	2021-11-16	USA: North Carolina	Temporal period dataset/Data of genomic regions by temporal period/E
2160172703	2021-11-02	USA: Colorado	Temporal period dataset/Data of genomic regions by temporal period/E
2160296005	2021-11-10	USA: Michigan	VOC dataset/Genomic regions data/Delta
2160313271	2021-11-12	USA: Wisconsin	Temporal period dataset/Data of genomic regions by temporal period/E
2160342898	2021-11-11	USA: Missouri	VOC dataset/Genomic regions data/Delta
2160342911	2021-11-11	USA: Kansas	VOC dataset/Genomic regions data/Delta
2160363142	2021-11-15	USA: Iowa	VOC dataset/Genomic regions data/Delta
2161105352	2021-11-29	USA: California	Temporal period dataset/Data of genomic regions by temporal period/E
2161111511	2021-11-30	USA: California	VOC dataset/Genomic regions data/Delta
2161130370	2021-10-29	USA	Temporal period dataset/Data of genomic regions by temporal period/E
2161149939	2021-11-15	USA: Georgia	Temporal period dataset/Data of genomic regions by temporal period/E
2161387336	2020-03-17	USA: Michigan	Temporal period dataset/Data of genomic regions by temporal period/E
2161707546	2021-11-20	USA: Minnesota	Temporal period dataset/Data of genomic regions by temporal period/E
2161770331	2021-11-27	USA	Temporal period dataset/Data of genomic regions by temporal period/E
2161781894	2021-11-08	USA: West Virginia	VOC dataset/Genomic regions data/Mixture
2161784096	2021-11-13	USA: West Virginia	Temporal period dataset/Data of genomic regions by temporal period/E
2162154110	2021-11-09	USA: Wisconsin	Temporal period dataset/Data of genomic regions by temporal period/E
2162851784	2021-11-25	USA: Kansas	Temporal period dataset/Data of genomic regions by temporal period/E
2162853113	2021-11-26	USA: New Mexico	Temporal period dataset/Data of genomic regions by temporal period/E
2163599932	2021-11-24	USA: Arizona	Temporal period dataset/Data of genomic regions by temporal period/E
2163612173	2021-11-27	USA: Florida	Temporal period dataset/Data of genomic regions by temporal period/E
2163623354	2021-11-30	USA: Indiana	VOC dataset/Genomic regions data/Delta
2163664683	2021-04-08	USA: Michigan	VOC dataset/Genomic regions data/Beta
2163687491	2021-11-10	USA: Colorado	Temporal period dataset/Data of genomic regions by temporal period/E
2163688739	2021-11-11	USA: South Carolina	Temporal period dataset/Data of genomic regions by temporal period/E
2163825696	2021-11-07	USA	Temporal period dataset/Data of genomic regions by temporal period/E
2163832443	2020-03-20	USA: Michigan	Temporal period dataset/Data of genomic regions by temporal period/E
2163832560	2020-03-14	USA: Michigan	Temporal period dataset/Data of genomic regions by temporal period/E
2163838891	2020-07-07	USA: Michigan	Temporal period dataset/Data of genomic regions by temporal period/E
2164082656	2021-11-29	USA: Minnesota	Temporal period dataset/Data of genomic regions by temporal period/E
2164085640	2021-11-11	USA	Temporal period dataset/Data of genomic regions by temporal period/E
2164397764	2021-11-30	USA: Washington	Temporal period dataset/Data of genomic regions by temporal period/E
2164411562	2021-12-05	USA: Wisconsin	Temporal period dataset/Data of genomic regions by temporal period/E
2164554038	2020-11-03	USA: Michigan	Temporal period dataset/Data of genomic regions by temporal period/E
2164630947	2021-11-11	USA: Colorado	Temporal period dataset/Data of genomic regions by temporal period/E
2164877718	2021-11-12	USA: Colorado	VOC dataset/Genomic regions data/Mixture
2164897015	2021-11-17	USA: California	VOC dataset/Genomic regions data/Delta
2164902548	2021-11-18	USA: Ohio	VOC dataset/Genomic regions data/Delta
2164958084	2021-11-26	USA: New York	Temporal period dataset/Data of genomic regions by temporal period/E
2165041313	2020-12-15	USA	Temporal period dataset/Data of genomic regions by temporal period/E
2165054682	2021-11-24	USA	Temporal period dataset/Data of genomic regions by temporal period/E
2165081809	2021-07-06	USA	VOC dataset/Genomic regions data/Mixture
2165252087	2021-11-20	USA: California	Temporal period dataset/Data of genomic regions by temporal period/E
2165274957	2021-12-01	USA: Pennsylvania	Temporal period dataset/Data of genomic regions by temporal period/E
2165279710	2021-12-01	USA: Florida	Temporal period dataset/Data of genomic regions by temporal period/E
2165291168	2021-12-04	USA: Texas	Temporal period dataset/Data of genomic regions by temporal period/E
2165338662	2021-08-05	USA: Durham, NC	VOC dataset/Genomic regions data/Delta
2165341064	2021-08-13	USA: Willow Spring, NC	Temporal period dataset/Data of genomic regions by temporal period/E
2165736306	2021-11-24	USA: Minnesota	Temporal period dataset/Data of genomic regions by temporal period/E
2165773675	2021-11-02	USA: Colorado	Temporal period dataset/Data of genomic regions by temporal period/E
2165837435	2021-11-11	United Kingdom:England	Temporal period dataset/Data of genomic regions by temporal period/E
2166503066	2021-11-16	USA: Montana	VOC dataset/Genomic regions data/Delta
2166550654	2021-11-18	USA: Minnesota	Temporal period dataset/Data of genomic regions by temporal period/E
2166676189	2021-12-04	USA: Vermont	Temporal period dataset/Data of genomic regions by temporal period/E
2166914789	2021-11-27	USA: Ohio	Temporal period dataset/Data of genomic regions by temporal period/E
2166960045	2021-11-23	USA: Missouri	Temporal period dataset/Data of genomic regions by temporal period/E
2166996993	2021-11-21	USA	Temporal period dataset/Data of genomic regions by temporal period/E
2167388488	2021-12-06	USA: Massachusetts	VOC dataset/Genomic regions data/Delta
2167396382	2021-12-08	USA: Massachusetts	Temporal period dataset/Data of genomic regions by temporal period/E
2167606047	2021-12-05	USA: Massachusetts	Temporal period dataset/Data of genomic regions by temporal period/E
2167908432	2021-12-09	USA: California	Temporal period dataset/Data of genomic regions by temporal period/E
2168192018	2021-11-09	USA: Colorado	VOC dataset/Genomic regions data/Mixture
2168239113	2021-11-20	USA: South Carolina	Temporal period dataset/Data of genomic regions by temporal period/E
2168293353	2021-11-17	USA: Arkansas	Temporal period dataset/Data of genomic regions by temporal period/E
2168300140	2021-11-23	USA: Texas	Temporal period dataset/Data of genomic regions by temporal period/E
2168304963	2021-11-23	USA: New Jersey	Temporal period dataset/Data of genomic regions by temporal period/E
2168310305	2021-11-22	USA: Ohio	Temporal period dataset/Data of genomic regions by temporal period/E
2168380457	2021-11-18	USA: Michigan	Temporal period dataset/Data of genomic regions by temporal period/E
2168555100	2021-11-03	USA: New Jersey	VOC dataset/Genomic regions data/Delta
2168555925	2021-11-03	USA: New York	VOC dataset/Genomic regions data/Delta
2168616187	2021-11-08	USA: Michigan	Temporal period dataset/Data of genomic regions by temporal period/E
2168690715	2021-12-03	USA: Arkansas	Temporal period dataset/Data of genomic regions by temporal period/E
2168963802	2021-08-25	USA: Texas	Temporal period dataset/Data of genomic regions by temporal period/E
2169074268	2020-11-24	USA: Canyon, ID	Temporal period dataset/Data of genomic regions by temporal period/E
2169272811	2021-12-11	USA: Massachusetts	Temporal period dataset/Data of genomic regions by temporal period/E
2169406020	2021-12-13	USA: California	Temporal period dataset/Data of genomic regions by temporal period/E
2169419779	2021-07-30	USA	Temporal period dataset/Data of genomic regions by temporal period/E
2169690503	2021-12-08	USA: Rhode Island	VOC dataset/Genomic regions data/Delta
2169708773	2021-12-01	USA: Wisconsin	Temporal period dataset/Data of genomic regions by temporal period/E
2169725991	2021-12-06	USA: Oregon	Temporal period dataset/Data of genomic regions by temporal period/E
2169778696	2021-08-09	USA: Texas	Temporal period dataset/Data of genomic regions by temporal period/E
2170121519	2021-11-26	USA: Colorado	Temporal period dataset/Data of genomic regions by temporal period/E
2170121571	2021-11-26	USA: Colorado	Temporal period dataset/Data of genomic regions by temporal period/E
2170132045	2021-12-15	USA: California	Temporal period dataset/Data of genomic regions by temporal period/E
2170169214	2021-12-04	USA	Temporal period dataset/Data of genomic regions by temporal period/E
2170191523	2021-12-14	USA: Nevada	Temporal period dataset/Data of genomic regions by temporal period/E
2170237072	2021-12-17	USA: California	Temporal period dataset/Data of genomic regions by temporal period/E
2170801794	2021-12-14	USA: Illinois	Temporal period dataset/Data of genomic regions by temporal period/E
2170842718	2021-12-07	USA: Wisconsin	Temporal period dataset/Data of genomic regions by temporal period/E
2170874546	2021-12-15	USA: District of Columbia	VOC dataset/Genomic regions data/Omicron
2170888579	2021-11-08	USA	VOC dataset/Genomic regions data/Mixture
2170904075	2021-11-19	USA	Temporal period dataset/Data of genomic regions by temporal period/E
2171189104	2021-12-15	USA: Texas	Temporal period dataset/Data of genomic regions by temporal period/E
2171191063	2021-12-10	USA: California	Temporal period dataset/Data of genomic regions by temporal period/E
2171203767	2021-08-11	USA	VOC dataset/Genomic regions data/Delta
2171242342	2021-11-22	USA: Minnesota	VOC dataset/Genomic regions data/Mixture
2171488793	2021-04-01	Malaysia	VOC dataset/Genomic regions data/Beta
2171489014	2021-04-17	Malaysia	VOC dataset/Genomic regions data/Mixture
2171527789	2021-01-13	USA	Temporal period dataset/Data of genomic regions by temporal period/E
2171540617	2020-01-24	China: Lu'an	Temporal period dataset/Data of genomic regions by temporal period/E
2171541045	2020-02-05	China: Lu'an	Temporal period dataset/Data of genomic regions by temporal period/E
2171909046	2021-12-17	USA: New Jersey	VOC dataset/Genomic regions data/Mixture
2171914961	2021-12-17	USA: New Jersey	Temporal period dataset/Data of genomic regions by temporal period/E
2171959302	2021-12-06	USA: Minnesota	Temporal period dataset/Data of genomic regions by temporal period/E
2172071547	2021-12-21	USA: California	VOC dataset/Genomic regions data/Omicron
2172082633	2021-12-21	USA: California	Temporal period dataset/Data of genomic regions by temporal period/E
2172154979	2021-12-21	USA: California	Temporal period dataset/Data of genomic regions by temporal period/E
2172167164	2021-12-22	USA: Texas	Temporal period dataset/Data of genomic regions by temporal period/E
2172190606	2020-10-09	USA	VOC dataset/Genomic regions data/Gamma
2172292613	2021-12-18	USA: Connecticut	Temporal period dataset/Data of genomic regions by temporal period/E
2172315087	2021-12-19	USA: Wisconsin	Temporal period dataset/Data of genomic regions by temporal period/E
2172316861	2021-12-19	USA: Tennessee	VOC dataset/Genomic regions data/Omicron
2172393858	2021-12-16	USA: California, Alameda County	VOC dataset/Genomic regions data/Delta
2172431419	2021-12-20	USA: Michigan	Temporal period dataset/Data of genomic regions by temporal period/E
2172996370	2021-11-28	United Kingdom:England	Temporal period dataset/Data of genomic regions by temporal period/E
2172996874	2021-11-18	United Kingdom:England	Temporal period dataset/Data of genomic regions by temporal period/E
2173005779	2021-11-11	United Kingdom:England	Temporal period dataset/Data of genomic regions by temporal period/E
2173006738	2021-08-29	United Kingdom:England	VOC dataset/Genomic regions data/Mixture
2173070158	2021-12-22	USA: Tennessee	Temporal period dataset/Data of genomic regions by temporal period/E
2173125342	2021-08-06	Chile	VOC dataset/Genomic regions data/Gamma
2173125472	2021-08-07	Chile	VOC dataset/Genomic regions data/Gamma
2173177394	2021-07-10	USA	Temporal period dataset/Data of genomic regions by temporal period/E
2173180256	2021-07-14	USA	VOC dataset/Genomic regions data/Delta
2173187210	2021-07-23	USA	VOC dataset/Genomic regions data/Mixture
2173365241	2021-12-09	USA: Colorado	Temporal period dataset/Data of genomic regions by temporal period/E
2173395788	2021-07-12	USA	VOC dataset/Genomic regions data/Gamma
2173423473	2021-12-20	USA: Florida	VOC dataset/Genomic regions data/Omicron
2173423783	2021-12-21	USA: Florida	Temporal period dataset/Data of genomic regions by temporal period/E
2173430332	2021-12-22	USA: Ohio	VOC dataset/Genomic regions data/Omicron
2173490656	2021-12-16	USA: Tennessee	Temporal period dataset/Data of genomic regions by temporal period/E
2173514138	2021-04-07	USA	Temporal period dataset/Data of genomic regions by temporal period/E
2173763040	2021-04-27	USA	VOC dataset/Genomic regions data/Gamma
2173842571	2021-12-23	USA: Florida	Temporal period dataset/Data of genomic regions by temporal period/E
2173873653	2021-12-24	USA: Washington	Temporal period dataset/Data of genomic regions by temporal period/E
2173892846	2021-12-20	USA: California	VOC dataset/Genomic regions data/Delta
2173894727	2021-12-20	USA: California	VOC dataset/Genomic regions data/Omicron
2173945457	2020-05-21	USA: Texas, Houston	Temporal period dataset/Data of genomic regions by temporal period/E
2175006131	2021-12-09	Slovakia	VOC dataset/Genomic regions data/Mixture
2175008277	2021-12-08	USA: Pennsylvania	Temporal period dataset/Data of genomic regions by temporal period/E
2175017251	2021-12-14	USA: Virginia	VOC dataset/Genomic regions data/Delta
2175433463	2021-12-23	USA: South Carolina	Temporal period dataset/Data of genomic regions by temporal period/E
2175790498	2021-12-21	USA: Florida	Temporal period dataset/Data of genomic regions by temporal period/E
2176325299	2021-12-21	USA: Nevada	Temporal period dataset/Data of genomic regions by temporal period/E
2176337341	2021-12-26	USA: Massachusetts	Temporal period dataset/Data of genomic regions by temporal period/E
2176339856	2021-12-27	USA: Oregon	Temporal period dataset/Data of genomic regions by temporal period/E
2176742094	2021-12-22	USA: California	VOC dataset/Genomic regions data/Omicron
2176755705	2021-12-27	USA: California	VOC dataset/Genomic regions data/Omicron
2177164027	2021-12-26	USA: Illinois	VOC dataset/Genomic regions data/Omicron
2177350912	2021-10-27	USA	Temporal period dataset/Data of genomic regions by temporal period/E
2177368386	2021-05-24	USA	VOC dataset/Genomic regions data/Gamma
2177382516	2021-10-19	USA	VOC dataset/Genomic regions data/Delta
2177544935	2020-11-11	Puerto Rico	Temporal period dataset/Data of genomic regions by temporal period/E
2177556285	2021-08-06	Puerto Rico	Temporal period dataset/Data of genomic regions by temporal period/E
2177924505	2021-12-23	USA: Michigan	VOC dataset/Genomic regions data/Omicron
2178079802	2020-11-04	USA: Moscow, Idaho	Temporal period dataset/Data of genomic regions by temporal period/E
2178242420	2022-01-02	USA: California	Temporal period dataset/Data of genomic regions by temporal period/E
2178333353	2021-12-31	USA: Connecticut	Temporal period dataset/Data of genomic regions by temporal period/E
2178341690	2021-12-29	USA: Texas	VOC dataset/Genomic regions data/Omicron
2179165684	2022-01-08	USA: North Carolina	Temporal period dataset/Data of genomic regions by temporal period/E
2180018925	2021-12-29	USA	VOC dataset/Genomic regions data/Mixture
2180225573	2021-12-29	USA: Texas	VOC dataset/Genomic regions data/Omicron
2180542943	2021-12-28	USA: Massachusetts	Temporal period dataset/Data of genomic regions by temporal period/E
2180545473	2021-12-29	USA: Nevada	Temporal period dataset/Data of genomic regions by temporal period/E
2180616641	2021-12-19	USA: Connecticut	VOC dataset/Genomic regions data/Omicron
2180922486	2020-07-09	USA: ADA, ID	Temporal period dataset/Data of genomic regions by temporal period/E
2181859567	2021-12-31	USA: California, Los Angees County	Temporal period dataset/Data of genomic regions by temporal period/E
2181942200	2021-08-09	Japan:Shizuoka, east	Temporal period dataset/Data of genomic regions by temporal period/E
2181982567	2022-01-05	USA: South Carolina	Temporal period dataset/Data of genomic regions by temporal period/E
2182561461	2021-12-30	USA: Minnesota	Temporal period dataset/Data of genomic regions by temporal period/E
2182566862	2021-12-30	USA: Puerto Rico	VOC dataset/Genomic regions data/Mixture
2182569324	2022-01-05	USA: Pennsylvania	Temporal period dataset/Data of genomic regions by temporal period/E
2182619209	2021-12-31	USA: Florida	VOC dataset/Genomic regions data/Omicron
2182763020	2021-12-30	USA: Minnesota	VOC dataset/Genomic regions data/Mixture
2183246214	2021-12-21	USA	Temporal period dataset/Data of genomic regions by temporal period/E
2183389524	2022-01-15	USA: California	Temporal period dataset/Data of genomic regions by temporal period/E
2183481657	2022-01-08	USA: Illinois	Temporal period dataset/Data of genomic regions by temporal period/E
2184017326	2022-01-03	USA: Colorado	Temporal period dataset/Data of genomic regions by temporal period/E
2184018925	2021-12-29	USA: Georgia	Temporal period dataset/Data of genomic regions by temporal period/E
2184051997	2022-01-09	USA: North Carolina	Temporal period dataset/Data of genomic regions by temporal period/E
2184091776	2022-01-12	USA: Oklahoma	Temporal period dataset/Data of genomic regions by temporal period/E
2184990494	2021-07-06	USA	VOC dataset/Genomic regions data/Gamma
2185939825	2022-01-14	USA: Wisconsin	Temporal period dataset/Data of genomic regions by temporal period/E
2185942449	2022-01-14	USA: Texas	Temporal period dataset/Data of genomic regions by temporal period/E
2186092304	2022-01-03	USA: Kentucky	Temporal period dataset/Data of genomic regions by temporal period/E
2186155949	2022-01-07	USA: Texas	Temporal period dataset/Data of genomic regions by temporal period/E
2186282655	2021-11-08	USA: GU	Temporal period dataset/Data of genomic regions by temporal period/E
2186302874	2021-06-21	USA: Arkansas	VOC dataset/Genomic regions data/Delta
2187228032	2021-04-28	USA	Temporal period dataset/Data of genomic regions by temporal period/E
2187801897	2022-01-19	USA: New York	Temporal period dataset/Data of genomic regions by temporal period/E
2188673673	2022-01-17	USA: California	Temporal period dataset/Data of genomic regions by temporal period/E
2188681640	2022-01-17	USA: Georgia	Temporal period dataset/Data of genomic regions by temporal period/E
2188682084	2022-01-17	USA: Iowa	Temporal period dataset/Data of genomic regions by temporal period/E
2188728997	2022-01-18	USA: Georgia	Temporal period dataset/Data of genomic regions by temporal period/E
2189365243	2022-01-17	USA: Indiana	Temporal period dataset/Data of genomic regions by temporal period/E
2190326924	2022-01-08	USA: TN	Temporal period dataset/Data of genomic regions by temporal period/E
2190355601	2022-01-17	USA: Arkansas	Temporal period dataset/Data of genomic regions by temporal period/E
2190443760	2022-01-21	USA: California	Temporal period dataset/Data of genomic regions by temporal period/E
2190577627	2022-01-27	USA: Texas	Temporal period dataset/Data of genomic regions by temporal period/E
2191414970	2022-01-26	USA: New York	Temporal period dataset/Data of genomic regions by temporal period/E
2191560252	2022-01-19	USA: Oklahoma	Temporal period dataset/Data of genomic regions by temporal period/E
2191618968	2022-01-27	USA: New Jersey	Temporal period dataset/Data of genomic regions by temporal period/E
2191622871	2022-01-27	USA: Texas	Temporal period dataset/Data of genomic regions by temporal period/E
2191712282	2021-12-17	USA: Virginia	Temporal period dataset/Data of genomic regions by temporal period/E
2191733875	2022-01-26	USA: Ohio	Temporal period dataset/Data of genomic regions by temporal period/E
2191904101	2022-01-14	USA	Temporal period dataset/Data of genomic regions by temporal period/E
2192817292	2022-01-29	USA: Texas	Temporal period dataset/Data of genomic regions by temporal period/E
2193081615	2022-01-01	Bangladesh	Temporal period dataset/Data of genomic regions by temporal period/E
2193482663	2022-01-29	USA: Florida	Temporal period dataset/Data of genomic regions by temporal period/E
2194063689	2021-09-08	USA: AR	Temporal period dataset/Data of genomic regions by temporal period/E
2194461526	2022-02-06	USA: California	Temporal period dataset/Data of genomic regions by temporal period/E
2194474662	2022-02-02	USA: New Hampshire	Temporal period dataset/Data of genomic regions by temporal period/E
2194552991	2021-10-27	USA	Temporal period dataset/Data of genomic regions by temporal period/E
2194655291	2022-02-05	USA: New York	Temporal period dataset/Data of genomic regions by temporal period/E
2194932053	2021-03-08	South Africa	VOC dataset/Genomic regions data/Beta
2194932299	2021-05-03	South Africa	VOC dataset/Genomic regions data/Mixture
2194932519	2021-05-03	South Africa	VOC dataset/Genomic regions data/Beta
2194932838	2021-05-12	South Africa	VOC dataset/Genomic regions data/Beta
2194933310	2021-06-22	South Africa	VOC dataset/Genomic regions data/Beta
2194934050	2021-05-19	South Africa	VOC dataset/Genomic regions data/Beta
2194934401	2021-05-24	South Africa	VOC dataset/Genomic regions data/Beta
2195154490	2021-11-15	South Africa	Temporal period dataset/Data of genomic regions by temporal period/E
2195159615	2020-10-22	South Africa	VOC dataset/Genomic regions data/Beta
2195159797	2020-10-23	South Africa	VOC dataset/Genomic regions data/Mixture
2195160598	2020-10-15	South Africa	VOC dataset/Genomic regions data/Beta
2195160624	2020-10-15	South Africa	VOC dataset/Genomic regions data/Beta
2195161788	2020-10-27	South Africa	VOC dataset/Genomic regions data/Beta
2195162201	2020-11-01	South Africa	VOC dataset/Genomic regions data/Beta
2195162635	2020-11-04	South Africa	VOC dataset/Genomic regions data/Mixture
2195163076	2020-11-06	South Africa	VOC dataset/Genomic regions data/Beta
2195163346	2020-11-03	South Africa	VOC dataset/Genomic regions data/Beta
2195163527	2020-11-05	South Africa	VOC dataset/Genomic regions data/Beta
2195163605	2020-11-05	South Africa	VOC dataset/Genomic regions data/Beta
2195164018	2020-11-04	South Africa	VOC dataset/Genomic regions data/Mixture
2195164171	2020-11-06	South Africa	VOC dataset/Genomic regions data/Beta
2195164662	2020-11-13	South Africa	VOC dataset/Genomic regions data/Beta
2195164817	2020-11-13	South Africa	VOC dataset/Genomic regions data/Beta
2195164895	2020-11-12	South Africa	VOC dataset/Genomic regions data/Beta
2195276099	2021-09-07	Gabon	Temporal period dataset/Data of genomic regions by temporal period/E
2196212395	2020-06-12	South Africa	Temporal period dataset/Data of genomic regions by temporal period/E
2196212603	2020-11-20	South Africa	VOC dataset/Genomic regions data/Beta
2196212655	2020-11-24	South Africa	VOC dataset/Genomic regions data/Beta
2196212746	2020-11-24	South Africa	VOC dataset/Genomic regions data/Beta
2196212772	2020-11-24	South Africa	VOC dataset/Genomic regions data/Beta
2196212979	2020-11-24	South Africa	VOC dataset/Genomic regions data/Beta
2196213083	2020-11-27	South Africa	VOC dataset/Genomic regions data/Beta
2196213199	2020-11-30	South Africa	VOC dataset/Genomic regions data/Beta
2196213316	2020-12-01	South Africa	VOC dataset/Genomic regions data/Beta
2196213342	2020-11-30	South Africa	VOC dataset/Genomic regions data/Beta
2196213394	2020-12-01	South Africa	VOC dataset/Genomic regions data/Beta
2196213433	2020-11-30	South Africa	VOC dataset/Genomic regions data/Beta
2196213446	2020-11-30	South Africa	VOC dataset/Genomic regions data/Beta
2196213472	2020-12-01	South Africa	VOC dataset/Genomic regions data/Beta
2196213485	2020-12-01	South Africa	VOC dataset/Genomic regions data/Beta
2196213498	2020-12-01	South Africa	VOC dataset/Genomic regions data/Beta
2196213511	2020-12-01	South Africa	VOC dataset/Genomic regions data/Beta
2196213550	2020-12-02	South Africa	VOC dataset/Genomic regions data/Beta
2196213667	2020-12-03	South Africa	VOC dataset/Genomic regions data/Mixture
2196214134	2020-12-09	South Africa	VOC dataset/Genomic regions data/Beta
2196214250	2020-12-10	South Africa	VOC dataset/Genomic regions data/Beta
2196214341	2020-12-10	South Africa	VOC dataset/Genomic regions data/Beta
2196214406	2020-12-09	South Africa	VOC dataset/Genomic regions data/Beta
2196214445	2020-12-12	South Africa	VOC dataset/Genomic regions data/Beta
2196214483	2020-12-12	South Africa	VOC dataset/Genomic regions data/Mixture
2196214936	2020-12-15	South Africa	VOC dataset/Genomic regions data/Beta
2196215118	2020-12-14	South Africa	VOC dataset/Genomic regions data/Beta
2196215235	2020-12-12	South Africa	VOC dataset/Genomic regions data/Beta
2196215274	2020-12-14	South Africa	VOC dataset/Genomic regions data/Beta
2196215326	2020-12-21	South Africa	VOC dataset/Genomic regions data/Beta
2196215456	2020-12-21	South Africa	VOC dataset/Genomic regions data/Mixture
2196215495	2020-12-22	South Africa	VOC dataset/Genomic regions data/Beta
2196215521	2020-12-22	South Africa	VOC dataset/Genomic regions data/Mixture
2196215936	2020-12-22	South Africa	VOC dataset/Genomic regions data/Mixture
2196216001	2020-12-22	South Africa	VOC dataset/Genomic regions data/Beta
2196216131	2020-12-21	South Africa	VOC dataset/Genomic regions data/Beta
2196216248	2020-12-24	South Africa	VOC dataset/Genomic regions data/Beta
2196216287	2020-11-19	South Africa	VOC dataset/Genomic regions data/Beta
2196216753	2020-12-30	South Africa	VOC dataset/Genomic regions data/Beta
2196216791	2020-12-31	South Africa	VOC dataset/Genomic regions data/Beta
2196216817	2020-12-31	South Africa	VOC dataset/Genomic regions data/Beta
2196216921	2020-12-31	South Africa	VOC dataset/Genomic regions data/Beta
2196216934	2020-12-27	South Africa	VOC dataset/Genomic regions data/Mixture
2196217051	2020-12-30	South Africa	VOC dataset/Genomic regions data/Beta
2196217064	2020-12-28	South Africa	VOC dataset/Genomic regions data/Beta
2196217207	2020-12-30	South Africa	VOC dataset/Genomic regions data/Beta
2196217415	2021-01-04	South Africa	VOC dataset/Genomic regions data/Beta
2196217441	2021-01-05	South Africa	VOC dataset/Genomic regions data/Beta
2196217454	2021-01-05	South Africa	VOC dataset/Genomic regions data/Mixture
2196217570	2021-01-07	South Africa	VOC dataset/Genomic regions data/Beta
2196217648	2021-01-03	South Africa	VOC dataset/Genomic regions data/Beta
2196217687	2021-01-04	South Africa	VOC dataset/Genomic regions data/Beta
2196217752	2021-01-06	South Africa	VOC dataset/Genomic regions data/Beta
2196217895	2021-01-04	South Africa	VOC dataset/Genomic regions data/Beta
2196217973	2021-01-11	South Africa	VOC dataset/Genomic regions data/Beta
2196217999	2021-01-11	South Africa	VOC dataset/Genomic regions data/Beta
2196218223	2021-01-13	South Africa	VOC dataset/Genomic regions data/Mixture
2196218236	2021-01-14	South Africa	VOC dataset/Genomic regions data/Beta
2196218732	2021-01-19	South Africa	VOC dataset/Genomic regions data/Beta
2196218868	2021-01-21	South Africa	VOC dataset/Genomic regions data/Beta
2196218928	2021-01-21	South Africa	VOC dataset/Genomic regions data/Beta
2196219004	2021-01-25	South Africa	VOC dataset/Genomic regions data/Beta
2196219358	2020-11-30	South Africa	VOC dataset/Genomic regions data/Mixture
2196219669	2021-02-04	South Africa	VOC dataset/Genomic regions data/Mixture
2196219684	2021-02-03	South Africa	VOC dataset/Genomic regions data/Beta
2196219700	2021-01-21	South Africa	VOC dataset/Genomic regions data/Beta
2196219746	2021-02-05	South Africa	VOC dataset/Genomic regions data/Beta
2196219869	2021-02-09	South Africa	VOC dataset/Genomic regions data/Mixture
2196219990	2021-02-12	South Africa	VOC dataset/Genomic regions data/Beta
2196220021	2021-02-08	South Africa	VOC dataset/Genomic regions data/Beta
2196220128	2021-02-09	South Africa	VOC dataset/Genomic regions data/Beta
2196257011	2022-02-04	USA: South Carolina	Temporal period dataset/Data of genomic regions by temporal period/E
2196981236	2022-02-05	USA: California	Temporal period dataset/Data of genomic regions by temporal period/E
2197984710	2021-01-04	South Africa	VOC dataset/Genomic regions data/Beta
2197984723	2020-12-25	South Africa	VOC dataset/Genomic regions data/Mixture
2197984801	2021-02-15	South Africa	VOC dataset/Genomic regions data/Beta
2197985074	2021-02-22	South Africa	VOC dataset/Genomic regions data/Beta
2197985100	2021-03-02	South Africa	VOC dataset/Genomic regions data/Beta
2197985320	2021-03-04	South Africa	VOC dataset/Genomic regions data/Beta
2197985333	2021-02-23	South Africa	VOC dataset/Genomic regions data/Beta
2197985886	2021-03-24	South Africa	VOC dataset/Genomic regions data/Beta
2197986064	2021-03-17	South Africa	VOC dataset/Genomic regions data/Beta
2197986168	2020-11-23	South Africa	VOC dataset/Genomic regions data/Beta
2197986696	2021-04-08	South Africa	VOC dataset/Genomic regions data/Beta
2197986748	2021-04-20	South Africa	VOC dataset/Genomic regions data/Mixture
2197986786	2021-05-05	South Africa	VOC dataset/Genomic regions data/Beta
2197986798	2021-04-30	South Africa	VOC dataset/Genomic regions data/Beta
2197987220	2021-05-26	South Africa	VOC dataset/Genomic regions data/Beta
2197987347	2021-05-25	South Africa	VOC dataset/Genomic regions data/Beta
2197987502	2021-05-28	South Africa	VOC dataset/Genomic regions data/Beta
2197989007	2021-06-09	South Africa	VOC dataset/Genomic regions data/Beta
2197989059	2021-06-12	South Africa	VOC dataset/Genomic regions data/Mixture
2197989501	2021-06-21	South Africa	VOC dataset/Genomic regions data/Mixture
2197993422	2021-05-22	South Africa	VOC dataset/Genomic regions data/Beta
2197996703	2021-06-08	South Africa	VOC dataset/Genomic regions data/Mixture
2198083182	2021-11-24	South Africa	VOC dataset/Genomic regions data/Omicron
2198087242	2021-03-29	South Africa	VOC dataset/Genomic regions data/Beta
2198211123	2021-08-10	USA: AR	Temporal period dataset/Data of genomic regions by temporal period/E
2198211770	2021-08-11	USA: AR	Temporal period dataset/Data of genomic regions by temporal period/E
2198493691	2022-02-02	USA: Texas	Temporal period dataset/Data of genomic regions by temporal period/E
2198494079	2022-02-02	USA: Indiana	Temporal period dataset/Data of genomic regions by temporal period/E
2198859228	2022-01-03	USA: New Mexico	Temporal period dataset/Data of genomic regions by temporal period/E
2199008585	2022-02-10	USA: California	Temporal period dataset/Data of genomic regions by temporal period/E
2199176949	2022-02-06	USA: Tennessee	Temporal period dataset/Data of genomic regions by temporal period/E
2199181143	2022-02-11	USA: Nevada	Temporal period dataset/Data of genomic regions by temporal period/E
2199243223	2022-02-09	USA: North Carolina	Temporal period dataset/Data of genomic regions by temporal period/E
2199330275	2022-01-31	USA: South Carolina	Temporal period dataset/Data of genomic regions by temporal period/E
2199588044	2022-02-13	USA: Georgia	Temporal period dataset/Data of genomic regions by temporal period/E
2199646030	2022-02-13	Japan:Shizuoka, Hamamatsu	Temporal period dataset/Data of genomic regions by temporal period/E
2199814608	2020-12-09	USA: Moscow, Idaho	Temporal period dataset/Data of genomic regions by temporal period/E
2200068399	2022-02-03	USA: Wisconsin	Temporal period dataset/Data of genomic regions by temporal period/E
2200598999	2022-02-12	USA: Illinois	Temporal period dataset/Data of genomic regions by temporal period/E
2200846204	2022-02-12	USA: New York	Temporal period dataset/Data of genomic regions by temporal period/E
2201203162	2022-01-30	USA: Alabama	Temporal period dataset/Data of genomic regions by temporal period/E
2201218025	2022-02-11	USA: New Jersey	Temporal period dataset/Data of genomic regions by temporal period/E
2201242107	2022-02-17	USA: Kentucky	Temporal period dataset/Data of genomic regions by temporal period/E
2202550796	2022-01-18	USA: AR	Temporal period dataset/Data of genomic regions by temporal period/E
2202568364	2022-02-14	USA: Kansas	Temporal period dataset/Data of genomic regions by temporal period/E
2203131557	2020-11-16	South Africa	VOC dataset/Genomic regions data/Beta
2205003163	2022-02-23	USA: Massachusetts	Temporal period dataset/Data of genomic regions by temporal period/E
2205312032	2022-02-19	USA: New York	Temporal period dataset/Data of genomic regions by temporal period/E
2206279886	2022-02-15	USA: Indiana	Temporal period dataset/Data of genomic regions by temporal period/E
2206774367	2020-08-11	Bangladesh	Temporal period dataset/Data of genomic regions by temporal period/E
2206827915	2022-02-16	USA: Colorado	Temporal period dataset/Data of genomic regions by temporal period/E
2207258546	2020-07-31	Japan	Temporal period dataset/Data of genomic regions by temporal period/E
2208062774	2022-03-04	USA: North Carolina	Temporal period dataset/Data of genomic regions by temporal period/E
2208517849	2021-10-24	USA	Temporal period dataset/Data of genomic regions by temporal period/E
2208535975	2022-02-22	USA: Virginia	Temporal period dataset/Data of genomic regions by temporal period/E
2208917389	2021-12-13	USA: MP	Temporal period dataset/Data of genomic regions by temporal period/E
2209449538	2022-02-21	USA: North Carolina	Temporal period dataset/Data of genomic regions by temporal period/E
2209473534	2022-03-08	USA: California	Temporal period dataset/Data of genomic regions by temporal period/E
2210105221	2022-02-08	USA: West Virginia	Temporal period dataset/Data of genomic regions by temporal period/E
2210688411	2022-03-08	USA: Vermont	Temporal period dataset/Data of genomic regions by temporal period/E
2210881325	2022-03-10	USA: California	Temporal period dataset/Data of genomic regions by temporal period/E
2210894679	2022-03-05	USA: North Carolina	Temporal period dataset/Data of genomic regions by temporal period/E
2211260098	2021-12-13	United Kingdom:England	Temporal period dataset/Data of genomic regions by temporal period/E
2211272312	2021-12-13	United Kingdom:England	Temporal period dataset/Data of genomic regions by temporal period/E
2211274818	2021-11-30	United Kingdom:England	Temporal period dataset/Data of genomic regions by temporal period/E
2211281589	2021-12-26	United Kingdom:England	Temporal period dataset/Data of genomic regions by temporal period/E
2211292502	2021-12-20	United Kingdom:England	Temporal period dataset/Data of genomic regions by temporal period/E
2211298760	2021-06-16	United Kingdom:Scotland	Temporal period dataset/Data of genomic regions by temporal period/E
2211343540	2021-12-13	United Kingdom:England	Temporal period dataset/Data of genomic regions by temporal period/E
2211533987	2021-11-20	Puerto Rico	Temporal period dataset/Data of genomic regions by temporal period/E
2211536151	2021-04-27	Puerto Rico	Temporal period dataset/Data of genomic regions by temporal period/E
2211557206	2022-02-19	USA: Florida	Temporal period dataset/Data of genomic regions by temporal period/E
2211599182	2022-03-14	USA: Massachusetts	Temporal period dataset/Data of genomic regions by temporal period/E
2211640717	2022-01-29	USA	Temporal period dataset/Data of genomic regions by temporal period/E
2212791927	2021-01-08	South Africa: Western Cape	VOC dataset/Genomic regions data/Mixture
2212792005	2021-01-25	South Africa: Western Cape	VOC dataset/Genomic regions data/Beta
2212850429	2022-03-14	USA: New York	Temporal period dataset/Data of genomic regions by temporal period/E
2214392645	2022-03-13	USA: Texas	Temporal period dataset/Data of genomic regions by temporal period/E
2214441841	2022-03-19	USA: Michigan	Temporal period dataset/Data of genomic regions by temporal period/E
2214963109	2021-07-24	USA: Virginia	Temporal period dataset/Data of genomic regions by temporal period/E
2214972552	2021-10-19	USA: Virginia	Temporal period dataset/Data of genomic regions by temporal period/E
2215546260	2022-03-18	USA: Virginia	Temporal period dataset/Data of genomic regions by temporal period/E
2217170549	2021-12-30	USA	Temporal period dataset/Data of genomic regions by temporal period/E
2218337378	2020-03-25	Switzerland	Temporal period dataset/Data of genomic regions by temporal period/E
2219614471	2022-01-25	Bahrain	Temporal period dataset/Data of genomic regions by temporal period/E
2219614815	2022-02-22	Bahrain	Temporal period dataset/Data of genomic regions by temporal period/E
2219704519	2022-03-24	USA: Illinois	Temporal period dataset/Data of genomic regions by temporal period/E
2219708638	2022-03-25	USA: Massachusetts	Temporal period dataset/Data of genomic regions by temporal period/E
2219810734	2022-03-21	USA: New York	Temporal period dataset/Data of genomic regions by temporal period/E
2219816541	2022-03-22	USA: New Jersey	Temporal period dataset/Data of genomic regions by temporal period/E
2220518420	2021-04-26	USA: IA	VOC dataset/Genomic regions data/Gamma
2220834244	2021-08-02	USA	VOC dataset/Genomic regions data/Delta
2220844584	2020-05-04	USA	Temporal period dataset/Data of genomic regions by temporal period/E
2220918624	2021-05-14	USA	VOC dataset/Genomic regions data/Mixture
2220975331	2021-08-04	USA	VOC dataset/Genomic regions data/Delta
2220991972	2021-08-03	USA	Temporal period dataset/Data of genomic regions by temporal period/E
2221143311	2022-03-29	USA: Massachusetts	Temporal period dataset/Data of genomic regions by temporal period/E
2221854897	2020-04-21	Switzerland	Temporal period dataset/Data of genomic regions by temporal period/E
2222093410	2022-03-29	USA: California	Temporal period dataset/Data of genomic regions by temporal period/E
2222319381	2021-07-01	USA	Temporal period dataset/Data of genomic regions by temporal period/E
2222345163	2022-01-25	USA	Temporal period dataset/Data of genomic regions by temporal period/E
2222357737	2022-01-12	USA	Temporal period dataset/Data of genomic regions by temporal period/E
2222714858	2022-01-25	USA	Temporal period dataset/Data of genomic regions by temporal period/E
2223944078	2021-11-12	USA	VOC dataset/Genomic regions data/Delta
2225927195	2022-01-17	USA: MP	Temporal period dataset/Data of genomic regions by temporal period/E
2226234528	2022-01-03	France	Temporal period dataset/Data of genomic regions by temporal period/E
2226252379	2022-03-26	USA: New Jersey	Temporal period dataset/Data of genomic regions by temporal period/E
2226254144	2022-03-27	USA: Washington	Temporal period dataset/Data of genomic regions by temporal period/E
2226352909	2021-12-22	France	VOC dataset/Genomic regions data/Omicron
2226353519	2021-12-22	France	VOC dataset/Genomic regions data/Omicron
2226353894	2021-12-23	France	VOC dataset/Genomic regions data/Delta
2226374404	2020-08-27	France	Temporal period dataset/Data of genomic regions by temporal period/E
2226374592	2020-08-28	France	Temporal period dataset/Data of genomic regions by temporal period/E
2226425694	2020-08-24	France	Temporal period dataset/Data of genomic regions by temporal period/E
2226426045	2020-08-25	France	Temporal period dataset/Data of genomic regions by temporal period/E
2226427826	2020-08-29	France	Temporal period dataset/Data of genomic regions by temporal period/E
2226428093	2020-08-30	France	Temporal period dataset/Data of genomic regions by temporal period/E
2226430110	2021-03-12	France	VOC dataset/Genomic regions data/Mixture
2226430789	2021-03-30	France	VOC dataset/Genomic regions data/Beta
2226432268	2021-04-02	France	VOC dataset/Genomic regions data/Beta
2226437401	2020-04-03	France	Temporal period dataset/Data of genomic regions by temporal period/E
2226439521	2020-04-22	France	Temporal period dataset/Data of genomic regions by temporal period/E
2226458706	2021-03-05	France	VOC dataset/Genomic regions data/Beta
2226458849	2021-01-28	France	VOC dataset/Genomic regions data/Mixture
2226463998	2021-08-03	France	Temporal period dataset/Data of genomic regions by temporal period/E
2226465024	2021-08-04	France	VOC dataset/Genomic regions data/Delta
2226471957	2021-08-02	France	Temporal period dataset/Data of genomic regions by temporal period/E
2226512157	2021-07-26	France	Temporal period dataset/Data of genomic regions by temporal period/E
2226526524	2020-04-04	France	Temporal period dataset/Data of genomic regions by temporal period/E
2226532106	2020-03-29	France	Temporal period dataset/Data of genomic regions by temporal period/E
2226532832	2020-04-02	France	Temporal period dataset/Data of genomic regions by temporal period/E
2226539767	2020-03-28	France	Temporal period dataset/Data of genomic regions by temporal period/E
2226543949	2020-04-08	France	Temporal period dataset/Data of genomic regions by temporal period/E
2226544517	2020-04-10	France	Temporal period dataset/Data of genomic regions by temporal period/E
2227097673	2020-11-17	USA	Temporal period dataset/Data of genomic regions by temporal period/E
2227236841	2021-08-09	France	VOC dataset/Genomic regions data/Delta
2227237590	2021-08-16	France	VOC dataset/Genomic regions data/Mixture
2227284217	2020-09-09	France	Temporal period dataset/Data of genomic regions by temporal period/E
2227286048	2020-04-06	France	Temporal period dataset/Data of genomic regions by temporal period/E
2227286758	2021-02-09	France	VOC dataset/Genomic regions data/Beta
2227331529	2020-08-07	France	Temporal period dataset/Data of genomic regions by temporal period/E
2227333841	2020-03-06	France	Temporal period dataset/Data of genomic regions by temporal period/E
2227638611	2022-01-26	USA	Temporal period dataset/Data of genomic regions by temporal period/E
2227835994	2022-04-02	USA: South Carolina	Temporal period dataset/Data of genomic regions by temporal period/E
2227850123	2022-04-04	USA: Maryland	Temporal period dataset/Data of genomic regions by temporal period/E
2228325257	2021-05-03	USA	VOC dataset/Genomic regions data/Gamma
2228774765	2020-11-30	South Africa	VOC dataset/Genomic regions data/Mixture
2228777253	2021-01-06	South Africa	VOC dataset/Genomic regions data/Beta
2230368997	2022-04-11	USA: California	Temporal period dataset/Data of genomic regions by temporal period/E
2230390344	2021-12-03	USA: MP	Temporal period dataset/Data of genomic regions by temporal period/E
2230406777	2020-12-11	USA	Temporal period dataset/Data of genomic regions by temporal period/E
2230417107	2020-12-11	USA	Temporal period dataset/Data of genomic regions by temporal period/E
2230645215	2020-12-13	USA	Temporal period dataset/Data of genomic regions by temporal period/E
2230649246	2020-12-15	USA	Temporal period dataset/Data of genomic regions by temporal period/E
2230662860	2020-12-10	USA	Temporal period dataset/Data of genomic regions by temporal period/E
2230706682	2022-04-11	USA: Massachusetts	Temporal period dataset/Data of genomic regions by temporal period/E
2230722631	2022-04-11	USA: New York	Temporal period dataset/Data of genomic regions by temporal period/E
2231623811	2022-04-09	USA: Virginia	Temporal period dataset/Data of genomic regions by temporal period/E
2232011896	2022-04-11	USA: Colorado	Temporal period dataset/Data of genomic regions by temporal period/E
2232404676	2022-03-30	United Kingdom:England	Temporal period dataset/Data of genomic regions by temporal period/E
2232692857	2022-04-19	USA: Pennsylvania	Temporal period dataset/Data of genomic regions by temporal period/E
2233338290	2021-11-03	United Kingdom:Scotland	Temporal period dataset/Data of genomic regions by temporal period/E
2233343159	2022-02-13	United Kingdom:England	Temporal period dataset/Data of genomic regions by temporal period/E
2233367099	2022-03-17	United Kingdom:England	Temporal period dataset/Data of genomic regions by temporal period/E
2233388156	2022-03-22	United Kingdom:England	Temporal period dataset/Data of genomic regions by temporal period/E
2233393990	2022-02-14	United Kingdom:England	Temporal period dataset/Data of genomic regions by temporal period/E
2233425111	2022-02-19	United Kingdom:England	Temporal period dataset/Data of genomic regions by temporal period/E
2233438126	2021-07-19	United Kingdom:Scotland	VOC dataset/Genomic regions data/Delta
2233449866	2022-01-28	United Kingdom:England	Temporal period dataset/Data of genomic regions by temporal period/E
2233527489	2021-10-12	United Kingdom:Scotland	Temporal period dataset/Data of genomic regions by temporal period/E
2233529762	2021-07-14	United Kingdom:Scotland	VOC dataset/Genomic regions data/Delta
2233594026	2022-01-15	United Kingdom:England	Temporal period dataset/Data of genomic regions by temporal period/E
2233600349	2022-01-30	United Kingdom:England	Temporal period dataset/Data of genomic regions by temporal period/E
2233642330	2022-02-18	United Kingdom:England	Temporal period dataset/Data of genomic regions by temporal period/E
2233783003	2022-01-28	United Kingdom:England	Temporal period dataset/Data of genomic regions by temporal period/E
2233898412	2021-12-23	United Kingdom:England	VOC dataset/Genomic regions data/Omicron
2233935777	2022-03-15	United Kingdom:Scotland	Temporal period dataset/Data of genomic regions by temporal period/E
2233970654	2022-03-12	United Kingdom:England	Temporal period dataset/Data of genomic regions by temporal period/E
2233999865	2022-03-25	Slovakia	Temporal period dataset/Data of genomic regions by temporal period/E
2234397563	2022-04-19	USA: New York	Temporal period dataset/Data of genomic regions by temporal period/E
2234632891	2021-08-20	USA	VOC dataset/Genomic regions data/Gamma
2234638059	2022-04-20	USA: Massachusetts	Temporal period dataset/Data of genomic regions by temporal period/E
2235394156	2021-10-29	France	VOC dataset/Genomic regions data/Delta
2235407485	2021-11-03	France	Temporal period dataset/Data of genomic regions by temporal period/E
2235438889	2021-11-10	France	Temporal period dataset/Data of genomic regions by temporal period/E
2235444179	2021-11-10	France	Temporal period dataset/Data of genomic regions by temporal period/E
2235587972	2021-10-07	France	Temporal period dataset/Data of genomic regions by temporal period/E
2235619897	2021-08-19	France	Temporal period dataset/Data of genomic regions by temporal period/E
2235670993	2021-08-01	France	VOC dataset/Genomic regions data/Mixture
2235723543	2022-01-09	France	Temporal period dataset/Data of genomic regions by temporal period/E
2235869513	2022-04-24	USA: Maryland	Temporal period dataset/Data of genomic regions by temporal period/E
2236256738	2021-07-20	Viet Nam	VOC dataset/Genomic regions data/Delta
2236462455	2021-11-24	USA: Arizona, Navajo	VOC dataset/Genomic regions data/Delta
2236530293	2020-06-01	USA: Arizona, Navajo Co.	Temporal period dataset/Data of genomic regions by temporal period/E
2236538970	2022-01-05	USA: FL	Temporal period dataset/Data of genomic regions by temporal period/E
2236599049	2020-07-21	USA: New Mexico	Temporal period dataset/Data of genomic regions by temporal period/E
2236599118	2020-08-12	USA: New Mexico	Temporal period dataset/Data of genomic regions by temporal period/E
2236848721	2021-10-05	Mexico	VOC dataset/Genomic regions data/Delta
2236867131	2021-10-15	Mexico	Temporal period dataset/Data of genomic regions by temporal period/E
2236891064	2021-07-29	Mexico	VOC dataset/Genomic regions data/Mixture
2236895086	2021-07-26	Mexico	Temporal period dataset/Data of genomic regions by temporal period/E
2236899240	2021-08-04	Mexico	Temporal period dataset/Data of genomic regions by temporal period/E
2236902984	2021-08-04	Mexico	Temporal period dataset/Data of genomic regions by temporal period/E
2236929113	2021-08-24	Mexico	Temporal period dataset/Data of genomic regions by temporal period/E
2236950342	2022-04-24	USA: Virginia	Temporal period dataset/Data of genomic regions by temporal period/E
2237034600	2022-04-22	Slovakia	Temporal period dataset/Data of genomic regions by temporal period/E
2237361052	2022-04-11	USA: TX	Temporal period dataset/Data of genomic regions by temporal period/E
2238220678	2022-04-27	USA: Indiana	Temporal period dataset/Data of genomic regions by temporal period/E
2238224879	2022-04-28	USA: Connecticut	Temporal period dataset/Data of genomic regions by temporal period/E
2238233313	2022-04-29	USA: Virginia	Temporal period dataset/Data of genomic regions by temporal period/E
2239536588	2022-05-02	USA: Pennsylvania	Temporal period dataset/Data of genomic regions by temporal period/E
2240267914	2022-05-01	USA: Connecticut	Temporal period dataset/Data of genomic regions by temporal period/E
2240292233	2022-05-03	USA: Kentucky	Temporal period dataset/Data of genomic regions by temporal period/E
2240680554	2022-04-30	USA: Illinois	Temporal period dataset/Data of genomic regions by temporal period/E
2240688525	2022-05-03	USA: California	Temporal period dataset/Data of genomic regions by temporal period/E
2243225140	2022-05-02	USA: Illinois	Temporal period dataset/Data of genomic regions by temporal period/E
2243262655	2021-05-05	Brazil	VOC dataset/Genomic regions data/Gamma
2243263170	2021-05-12	Brazil	VOC dataset/Genomic regions data/Mixture
2243263209	2021-05-04	Brazil	VOC dataset/Genomic regions data/Gamma
2243270810	2021-08-11	Brazil	Temporal period dataset/Data of genomic regions by temporal period/E
2243272574	2021-08-05	Brazil	VOC dataset/Genomic regions data/Gamma
2243276877	2021-08-04	Brazil	VOC dataset/Genomic regions data/Gamma
2243278333	2021-08-08	Brazil	VOC dataset/Genomic regions data/Gamma
2243279910	2021-07-10	Brazil	VOC dataset/Genomic regions data/Gamma
2243287226	2021-07-14	Brazil	VOC dataset/Genomic regions data/Gamma
2243288268	2021-07-06	Brazil	VOC dataset/Genomic regions data/Gamma
2243291296	2021-06-11	Brazil	VOC dataset/Genomic regions data/Gamma
2243292638	2021-06-09	Brazil	VOC dataset/Genomic regions data/Gamma
2243302621	2021-06-02	Brazil	VOC dataset/Genomic regions data/Gamma
2243302634	2021-06-07	Brazil	VOC dataset/Genomic regions data/Gamma
2243302660	2021-06-09	Brazil	VOC dataset/Genomic regions data/Gamma
2243303177	2021-07-06	Brazil	VOC dataset/Genomic regions data/Mixture
2243303710	2021-06-07	Brazil	VOC dataset/Genomic regions data/Gamma
2243305261	2021-06-07	Brazil	VOC dataset/Genomic regions data/Gamma
2243310623	2021-06-04	Brazil	VOC dataset/Genomic regions data/Gamma
2243312168	2021-07-03	Brazil	VOC dataset/Genomic regions data/Mixture
2243313025	2021-07-15	Brazil	VOC dataset/Genomic regions data/Gamma
2243313103	2021-07-06	Brazil	VOC dataset/Genomic regions data/Gamma
2243314542	2021-07-15	Brazil	VOC dataset/Genomic regions data/Gamma
2243321775	2021-07-05	Brazil	VOC dataset/Genomic regions data/Gamma
2243322191	2021-07-08	Brazil	VOC dataset/Genomic regions data/Gamma
2243322632	2021-07-12	Brazil	VOC dataset/Genomic regions data/Mixture
2243325041	2021-06-14	Brazil	VOC dataset/Genomic regions data/Mixture
2243325071	2021-06-14	Brazil	VOC dataset/Genomic regions data/Gamma
2243326527	2021-06-09	Brazil	VOC dataset/Genomic regions data/Gamma
2243329004	2021-06-02	Brazil	VOC dataset/Genomic regions data/Gamma
2243330856	2021-05-25	Brazil	VOC dataset/Genomic regions data/Gamma
2243331051	2021-05-11	Brazil	VOC dataset/Genomic regions data/Gamma
2243331908	2021-06-04	Brazil	VOC dataset/Genomic regions data/Gamma
2243332849	2021-08-14	Brazil	VOC dataset/Genomic regions data/Gamma
2243333210	2021-08-03	Brazil	VOC dataset/Genomic regions data/Gamma
2243334828	2021-08-09	Brazil	Temporal period dataset/Data of genomic regions by temporal period/E
2243335333	2021-08-05	Brazil	VOC dataset/Genomic regions data/Delta
2243340277	2021-08-12	Brazil	VOC dataset/Genomic regions data/Gamma
2243342033	2021-09-09	Brazil	VOC dataset/Genomic regions data/Delta
2243355615	2021-10-05	Brazil	Temporal period dataset/Data of genomic regions by temporal period/E
2243908410	2022-05-05	USA: Illinois	Temporal period dataset/Data of genomic regions by temporal period/E
2243948913	2022-05-07	USA: New Jersey	Temporal period dataset/Data of genomic regions by temporal period/E
2243980254	2022-05-09	USA: Ohio	Temporal period dataset/Data of genomic regions by temporal period/E
2244003590	2022-05-09	USA: New Jersey	Temporal period dataset/Data of genomic regions by temporal period/E
2244042263	2022-05-10	USA: North Carolina	Temporal period dataset/Data of genomic regions by temporal period/E
2244104530	2022-05-12	USA: North Carolina	Temporal period dataset/Data of genomic regions by temporal period/E
2245421652	2022-05-11	USA: Illinois	Temporal period dataset/Data of genomic regions by temporal period/E
2245499222	2020-05-05	USA: New Mexico	Temporal period dataset/Data of genomic regions by temporal period/E
2245968039	2022-05-14	USA: Florida	Temporal period dataset/Data of genomic regions by temporal period/E
2246174796	2022-05-14	USA: Florida	Temporal period dataset/Data of genomic regions by temporal period/E
2246559399	2022-05-08	USA: Florida	Temporal period dataset/Data of genomic regions by temporal period/E
2246601706	2022-05-10	USA: North Carolina	Temporal period dataset/Data of genomic regions by temporal period/E
2246805795	2020-12-01	USA	Temporal period dataset/Data of genomic regions by temporal period/E
2246811368	2022-01-04	USA	Temporal period dataset/Data of genomic regions by temporal period/E
2247203312	2021-06-08	South Africa: Western Cape	VOC dataset/Genomic regions data/Beta
2247653472	2022-05-18	USA: Kentucky	Temporal period dataset/Data of genomic regions by temporal period/E
2247677138	2022-05-19	USA: New York	Temporal period dataset/Data of genomic regions by temporal period/E
2247678548	2022-05-19	USA: Florida	Temporal period dataset/Data of genomic regions by temporal period/E
2247708560	2022-05-23	USA: Louisiana	Temporal period dataset/Data of genomic regions by temporal period/E
2248536770	2022-05-17	USA: Virginia	Temporal period dataset/Data of genomic regions by temporal period/E
2248642405	2022-05-16	USA: California	Temporal period dataset/Data of genomic regions by temporal period/E
2249883753	2022-05-10	USA: FL	Temporal period dataset/Data of genomic regions by temporal period/E
2249896897	2022-05-25	USA: Florida	Temporal period dataset/Data of genomic regions by temporal period/E
2249939701	2022-05-17	USA: South Carolina	Temporal period dataset/Data of genomic regions by temporal period/E
2249941446	2022-05-18	USA: Pennsylvania	Temporal period dataset/Data of genomic regions by temporal period/E
2249945547	2022-05-21	USA: New York	Temporal period dataset/Data of genomic regions by temporal period/E
2249950385	2022-05-09	USA: Washington	Temporal period dataset/Data of genomic regions by temporal period/E
2249950775	2022-05-11	USA: Missouri	Temporal period dataset/Data of genomic regions by temporal period/E
2249952580	2022-05-14	USA: North Carolina	Temporal period dataset/Data of genomic regions by temporal period/E
2249987534	2022-05-13	USA: Missouri	Temporal period dataset/Data of genomic regions by temporal period/E
2250193807	2022-05-25	USA: Maryland	Temporal period dataset/Data of genomic regions by temporal period/E
2250199234	2022-05-27	USA: North Carolina	Temporal period dataset/Data of genomic regions by temporal period/E
2250230475	2022-05-04	USA: Virginia	Temporal period dataset/Data of genomic regions by temporal period/E
2250442912	2022-05-26	USA: Maryland	Temporal period dataset/Data of genomic regions by temporal period/E
2250466971	2022-05-28	USA: Georgia	Temporal period dataset/Data of genomic regions by temporal period/E
2250901999	2021-08-02	USA: Mississippi, Jackson	Temporal period dataset/Data of genomic regions by temporal period/E
2251191810	2022-05-20	USA: Georgia	Temporal period dataset/Data of genomic regions by temporal period/E
2251207889	2022-05-22	USA: Ohio	Temporal period dataset/Data of genomic regions by temporal period/E
2251314648	2022-05-18	USA: California	Temporal period dataset/Data of genomic regions by temporal period/E
2252246813	2022-05-29	USA: Maryland	Temporal period dataset/Data of genomic regions by temporal period/E
2252403943	2022-05-20	USA: Hawaii	Temporal period dataset/Data of genomic regions by temporal period/E
2252408360	2022-05-21	USA: Illinois	Temporal period dataset/Data of genomic regions by temporal period/E
2252420508	2022-05-24	USA: Louisiana	Temporal period dataset/Data of genomic regions by temporal period/E
2252821866	2021-05-24	Viet Nam	Temporal period dataset/Data of genomic regions by temporal period/E
2252839861	2022-05-12	USA: FL	Temporal period dataset/Data of genomic regions by temporal period/E
2252847192	2022-05-27	USA: North Carolina	Temporal period dataset/Data of genomic regions by temporal period/E
2252851114	2022-05-28	USA: Nevada	Temporal period dataset/Data of genomic regions by temporal period/E
2252855879	2022-05-29	USA: Pennsylvania	Temporal period dataset/Data of genomic regions by temporal period/E
2252862476	2022-05-31	USA: California	Temporal period dataset/Data of genomic regions by temporal period/E
2253639276	2022-06-02	USA: Florida	Temporal period dataset/Data of genomic regions by temporal period/E
2253655911	2022-05-27	USA: Florida	Temporal period dataset/Data of genomic regions by temporal period/E
2253976709	2022-05-25	USA: Washington	Temporal period dataset/Data of genomic regions by temporal period/E
2253993337	2022-05-31	USA: New Jersey	Temporal period dataset/Data of genomic regions by temporal period/E
2254164674	2021-03-18	USA	VOC dataset/Genomic regions data/Beta
2254902006	2022-06-06	USA: California	Temporal period dataset/Data of genomic regions by temporal period/E
2255167960	2022-05-25	USA	Temporal period dataset/Data of genomic regions by temporal period/E
2255178444	2022-05-26	USA: California	Temporal period dataset/Data of genomic regions by temporal period/E
2256019743	2022-05-31	USA: Connecticut	Temporal period dataset/Data of genomic regions by temporal period/E
2257619117	2022-05-28	USA: Utah	Temporal period dataset/Data of genomic regions by temporal period/E
2257644344	2022-06-06	USA: Virginia	Temporal period dataset/Data of genomic regions by temporal period/E
2258113345	2022-06-04	USA: Maryland	Temporal period dataset/Data of genomic regions by temporal period/E
2258521313	2022-06-01	USA: California	Temporal period dataset/Data of genomic regions by temporal period/E
2258541170	2022-06-06	USA: North Carolina	Temporal period dataset/Data of genomic regions by temporal period/E
2258565108	2022-06-10	USA: North Carolina	Temporal period dataset/Data of genomic regions by temporal period/E
2258639084	2022-06-01	USA: California	Temporal period dataset/Data of genomic regions by temporal period/E
2258655069	2022-06-05	USA: Ohio	Temporal period dataset/Data of genomic regions by temporal period/E
2258838343	2022-06-07	USA: California	Temporal period dataset/Data of genomic regions by temporal period/E
2259401484	2022-04-05	United Kingdom:Scotland	Temporal period dataset/Data of genomic regions by temporal period/E
2259404583	2022-01-06	United Kingdom:Scotland	Temporal period dataset/Data of genomic regions by temporal period/E
2259431739	2021-12-31	United Kingdom:Scotland	VOC dataset/Genomic regions data/Omicron
2259435800	2022-03-29	United Kingdom:England	Temporal period dataset/Data of genomic regions by temporal period/E
2259443010	2022-01-26	United Kingdom:England	Temporal period dataset/Data of genomic regions by temporal period/E
2259449627	2022-01-28	United Kingdom:England	Temporal period dataset/Data of genomic regions by temporal period/E
2259458782	2022-01-09	United Kingdom:England	Temporal period dataset/Data of genomic regions by temporal period/E
2259462516	2021-12-30	United Kingdom:England	VOC dataset/Genomic regions data/Omicron
2259470325	2021-12-29	United Kingdom:England	Temporal period dataset/Data of genomic regions by temporal period/E
2259560600	2022-05-07	Slovakia	Temporal period dataset/Data of genomic regions by temporal period/E
2259645815	2022-06-07	USA: Oregon	Temporal period dataset/Data of genomic regions by temporal period/E
2259647751	2022-06-07	USA: Nevada	Temporal period dataset/Data of genomic regions by temporal period/E
2259813695	2022-06-07	USA: Florida	Temporal period dataset/Data of genomic regions by temporal period/E
2260424328	2022-06-07	USA: California	Temporal period dataset/Data of genomic regions by temporal period/E
2260546461	2022-06-07	USA: Missouri	Temporal period dataset/Data of genomic regions by temporal period/E
2260841123	2022-06-01	USA: VI	Temporal period dataset/Data of genomic regions by temporal period/E
2260997907	2022-05-28	USA: Arizona, Apache	Temporal period dataset/Data of genomic regions by temporal period/E
2261009675	2022-06-10	USA: Missouri	Temporal period dataset/Data of genomic regions by temporal period/E
2261009857	2022-06-10	USA: Missouri	Temporal period dataset/Data of genomic regions by temporal period/E
2261201584	2022-06-12	USA: Wisconsin	Temporal period dataset/Data of genomic regions by temporal period/E
2261222047	2022-06-13	USA: New Jersey	Temporal period dataset/Data of genomic regions by temporal period/E
2262655640	2022-06-09	USA: Arizona	Temporal period dataset/Data of genomic regions by temporal period/E
2262737919	2022-06-17	USA: California	Temporal period dataset/Data of genomic regions by temporal period/E
2263591586	2021-08-29	Thailand: Bangkok	Temporal period dataset/Data of genomic regions by temporal period/E
2263897226	2022-06-22	USA: South Carolina	Temporal period dataset/Data of genomic regions by temporal period/E
2264220404	2022-05-13	USA: CA	Temporal period dataset/Data of genomic regions by temporal period/E
2265353632	2022-06-01	Slovakia	Temporal period dataset/Data of genomic regions by temporal period/E
2265516377	2022-06-09	United Kingdom:Scotland	Temporal period dataset/Data of genomic regions by temporal period/E
2265811766	2022-06-17	USA: Pennsylvania	Temporal period dataset/Data of genomic regions by temporal period/E
2266020508	2022-06-20	USA: California	Temporal period dataset/Data of genomic regions by temporal period/E
2266039966	2022-06-24	USA: California	Temporal period dataset/Data of genomic regions by temporal period/E
2267051081	2022-06-22	USA: Washington	Temporal period dataset/Data of genomic regions by temporal period/E
2267056804	2022-06-23	USA: Washington	Temporal period dataset/Data of genomic regions by temporal period/E
2267060051	2022-06-24	USA: California	Temporal period dataset/Data of genomic regions by temporal period/E
2267412193	2022-05-12	USA: Virginia	Temporal period dataset/Data of genomic regions by temporal period/E
2267815222	2021-08-06	USA	Temporal period dataset/Data of genomic regions by temporal period/E
2269551206	2022-06-20	United Kingdom:Scotland	Temporal period dataset/Data of genomic regions by temporal period/E
2269694947	2022-04-10	China	Temporal period dataset/Data of genomic regions by temporal period/E
2269726738	2022-06-20	USA: Florida	Temporal period dataset/Data of genomic regions by temporal period/E
2269740734	2022-06-24	USA: Florida	Temporal period dataset/Data of genomic regions by temporal period/E
2269792597	2022-06-20	Slovakia	Temporal period dataset/Data of genomic regions by temporal period/E
2270705495	2022-06-28	USA: Oregon	Temporal period dataset/Data of genomic regions by temporal period/E
2270728390	2022-06-29	USA: Pennsylvania	Temporal period dataset/Data of genomic regions by temporal period/E
2271010109	2022-06-19	USA: Washington,King County	Temporal period dataset/Data of genomic regions by temporal period/E
2271988392	2022-07-01	USA: Texas	Temporal period dataset/Data of genomic regions by temporal period/E
2273116252	2022-07-01	USA: Washington	Temporal period dataset/Data of genomic regions by temporal period/E
2273403857	2022-07-12	Bahrain	Temporal period dataset/Data of genomic regions by temporal period/E
2273525906	2022-06-26	USA	Temporal period dataset/Data of genomic regions by temporal period/E
2273872219	2022-06-29	USA: New Jersey	Temporal period dataset/Data of genomic regions by temporal period/E
2273892936	2022-07-05	USA: North Carolina	Temporal period dataset/Data of genomic regions by temporal period/E
2274382312	2022-07-08	USA: Louisiana	Temporal period dataset/Data of genomic regions by temporal period/E
2274399903	2022-07-06	USA: Virginia	Temporal period dataset/Data of genomic regions by temporal period/E
2274410011	2022-07-09	USA: North Carolina	Temporal period dataset/Data of genomic regions by temporal period/E
2274411456	2022-07-10	USA: North Carolina	Temporal period dataset/Data of genomic regions by temporal period/E
2275155698	2022-07-01	USA: Georgia	Temporal period dataset/Data of genomic regions by temporal period/E
2275159960	2022-07-01	USA: Ohio	Temporal period dataset/Data of genomic regions by temporal period/E
2275328911	2022-07-11	USA: North Carolina	Temporal period dataset/Data of genomic regions by temporal period/E
2276293418	2022-07-10	USA: California	Temporal period dataset/Data of genomic regions by temporal period/E
2276294501	2022-07-11	USA: New Jersey	Temporal period dataset/Data of genomic regions by temporal period/E
2276891664	2021-06-21	South Africa: Western Cape	VOC dataset/Genomic regions data/Beta
2276980987	2022-07-04	USA: New York	Temporal period dataset/Data of genomic regions by temporal period/E
2277234702	2021-08-13	USA: IA	VOC dataset/Genomic regions data/Delta
2277239026	2022-05-18	USA	Temporal period dataset/Data of genomic regions by temporal period/E
2277245706	2022-06-06	USA	Temporal period dataset/Data of genomic regions by temporal period/E
2277245822	2022-06-07	USA	Temporal period dataset/Data of genomic regions by temporal period/E
2277337938	2022-07-11	USA: California	Temporal period dataset/Data of genomic regions by temporal period/E
2277353168	2022-07-13	USA: Maryland	Temporal period dataset/Data of genomic regions by temporal period/E
2277361894	2022-07-15	USA: North Carolina	Temporal period dataset/Data of genomic regions by temporal period/E
2279787261	2022-07-10	USA: California	Temporal period dataset/Data of genomic regions by temporal period/E
2280423582	2022-07-07	USA: Tennessee	Temporal period dataset/Data of genomic regions by temporal period/E
2280430253	2022-07-10	USA: Maryland	Temporal period dataset/Data of genomic regions by temporal period/E
2280493299	2022-07-20	USA: California	Temporal period dataset/Data of genomic regions by temporal period/E
2280754752	2022-07-12	USA: Missouri	Temporal period dataset/Data of genomic regions by temporal period/E
2280761657	2022-07-14	USA: California	Temporal period dataset/Data of genomic regions by temporal period/E
2280762659	2022-07-14	USA: California	Temporal period dataset/Data of genomic regions by temporal period/E
2280765232	2022-07-14	USA: California	Temporal period dataset/Data of genomic regions by temporal period/E
2280781137	2022-07-16	USA: Pennsylvania	Temporal period dataset/Data of genomic regions by temporal period/E
2280794299	2022-07-05	USA	Temporal period dataset/Data of genomic regions by temporal period/E
2281354758	2022-07-11	Slovakia	Temporal period dataset/Data of genomic regions by temporal period/E
2281446821	2022-07-15	USA: Missouri	Temporal period dataset/Data of genomic regions by temporal period/E
2281462094	2022-07-18	USA: Illinois	Temporal period dataset/Data of genomic regions by temporal period/E
2281488207	2022-07-11	USA: New York	Temporal period dataset/Data of genomic regions by temporal period/E
2281984732	2022-07-19	USA: Florida	Temporal period dataset/Data of genomic regions by temporal period/E
2282240332	2022-07-13	USA: California	Temporal period dataset/Data of genomic regions by temporal period/E
2282983102	2022-07-18	USA: Ohio	Temporal period dataset/Data of genomic regions by temporal period/E
2283500725	2022-07-15	USA: Texas	Temporal period dataset/Data of genomic regions by temporal period/E
2283501959	2022-07-16	USA: Texas	Temporal period dataset/Data of genomic regions by temporal period/E
2283508115	2022-07-17	USA: Texas	Temporal period dataset/Data of genomic regions by temporal period/E
2283517378	2022-07-19	USA: California	Temporal period dataset/Data of genomic regions by temporal period/E
2283834021	2022-07-24	USA: New Jersey	Temporal period dataset/Data of genomic regions by temporal period/E
2283977493	2022-07-23	Slovakia	Temporal period dataset/Data of genomic regions by temporal period/E
2284102234	2022-07-25	USA: California	Temporal period dataset/Data of genomic regions by temporal period/E
2284125383	2022-07-20	USA: New York	Temporal period dataset/Data of genomic regions by temporal period/E
2284138024	2022-07-23	USA: Maryland	Temporal period dataset/Data of genomic regions by temporal period/E
2284357303	2022-07-26	Japan:Shizuoka, Hamamatsu	Temporal period dataset/Data of genomic regions by temporal period/E
2284579775	2022-07-31	USA: Florida	Temporal period dataset/Data of genomic regions by temporal period/E
2284583081	2022-08-01	USA: Louisiana	Temporal period dataset/Data of genomic regions by temporal period/E
2285185364	2022-07-25	USA: California	Temporal period dataset/Data of genomic regions by temporal period/E
2287115992	2022-07-25	USA: California	Temporal period dataset/Data of genomic regions by temporal period/E
2287139022	2022-07-31	USA: Florida	Temporal period dataset/Data of genomic regions by temporal period/E
2287234046	2022-07-14	USA	Temporal period dataset/Data of genomic regions by temporal period/E
2287352322	2021-04-10	Tanzania	VOC dataset/Genomic regions data/Beta
2287358012	2022-06-15	USA	Temporal period dataset/Data of genomic regions by temporal period/E
2287360261	2022-06-26	USA	Temporal period dataset/Data of genomic regions by temporal period/E
2287396894	2022-08-02	USA: Florida	Temporal period dataset/Data of genomic regions by temporal period/E
2287447100	2022-08-04	USA: Minnesota	Temporal period dataset/Data of genomic regions by temporal period/E
2287900075	2022-07-31	USA: Wisconsin	Temporal period dataset/Data of genomic regions by temporal period/E
2287900504	2022-07-31	USA: New Jersey	Temporal period dataset/Data of genomic regions by temporal period/E
2287922940	2022-08-01	USA: Illinois	Temporal period dataset/Data of genomic regions by temporal period/E
2287926634	2022-08-02	USA: Illinois	Temporal period dataset/Data of genomic regions by temporal period/E
2287947180	2022-08-01	USA: Oklahoma	Temporal period dataset/Data of genomic regions by temporal period/E
2288768425	2022-08-07	USA: Virginia	Temporal period dataset/Data of genomic regions by temporal period/E
2288772063	2022-08-08	USA: New Jersey	Temporal period dataset/Data of genomic regions by temporal period/E
2288777585	2022-08-08	USA: District of Columbia	Temporal period dataset/Data of genomic regions by temporal period/E
2290263779	2022-07-26	Slovakia	Temporal period dataset/Data of genomic regions by temporal period/E
2290425583	2022-08-14	USA: Indiana	Temporal period dataset/Data of genomic regions by temporal period/E
2292647644	2022-06-18	USA: Alaska, Gulf Coast	Temporal period dataset/Data of genomic regions by temporal period/E
2293024090	2022-08-14	USA: California	Temporal period dataset/Data of genomic regions by temporal period/E
2293344351	2021-11-05	Iceland	Temporal period dataset/Data of genomic regions by temporal period/E
2293345215	2021-11-15	Iceland	Temporal period dataset/Data of genomic regions by temporal period/E
2293345902	2021-12-27	Iceland	Temporal period dataset/Data of genomic regions by temporal period/E
2293346511	2021-12-23	Iceland	VOC dataset/Genomic regions data/Mixture
2293472377	2022-08-17	USA: New Jersey	Temporal period dataset/Data of genomic regions by temporal period/E
2293479855	2022-08-18	USA: California	Temporal period dataset/Data of genomic regions by temporal period/E
2293482126	2022-08-21	USA: California	Temporal period dataset/Data of genomic regions by temporal period/E
2294292272	2022-08-18	USA: North Carolina	Temporal period dataset/Data of genomic regions by temporal period/E
2294344212	2022-07-27	USA	Temporal period dataset/Data of genomic regions by temporal period/E
2295034669	2022-08-19	USA: Massachusetts	Temporal period dataset/Data of genomic regions by temporal period/E
2295395820	2022-08-17	USA: California	Temporal period dataset/Data of genomic regions by temporal period/E
2295402499	2022-08-18	USA: Alabama	Temporal period dataset/Data of genomic regions by temporal period/E
2295410791	2022-08-18	USA: Indiana	Temporal period dataset/Data of genomic regions by temporal period/E
2295462252	2021-12-20	Iceland	VOC dataset/Genomic regions data/Mixture
2295462742	2021-12-17	Iceland	Temporal period dataset/Data of genomic regions by temporal period/E
2295463962	2021-12-27	Iceland	Temporal period dataset/Data of genomic regions by temporal period/E
2295464031	2021-12-29	Iceland	VOC dataset/Genomic regions data/Omicron
2295466059	2021-12-21	Iceland	VOC dataset/Genomic regions data/Omicron
2295466599	2021-12-23	Iceland	VOC dataset/Genomic regions data/Mixture
2295468684	2021-12-25	Iceland	Temporal period dataset/Data of genomic regions by temporal period/E
2295469242	2022-02-07	Iceland	Temporal period dataset/Data of genomic regions by temporal period/E
2295469879	2021-12-26	Iceland	Temporal period dataset/Data of genomic regions by temporal period/E
2295720283	2022-08-21	USA: Virginia	Temporal period dataset/Data of genomic regions by temporal period/E
2295734928	2022-08-22	USA: Virginia	Temporal period dataset/Data of genomic regions by temporal period/E
2295748357	2022-08-24	USA: California	Temporal period dataset/Data of genomic regions by temporal period/E
2296187098	2022-08-28	USA: Texas	Temporal period dataset/Data of genomic regions by temporal period/E
2296195936	2022-08-29	USA: Michigan	Temporal period dataset/Data of genomic regions by temporal period/E
2296228156	2021-08-01	USA	Temporal period dataset/Data of genomic regions by temporal period/E
2296233441	2021-08-29	USA	VOC dataset/Genomic regions data/Delta
2296238873	2021-09-09	USA	Temporal period dataset/Data of genomic regions by temporal period/E
2296257724	2021-08-09	USA	VOC dataset/Genomic regions data/Delta
2296260434	2021-08-15	USA	VOC dataset/Genomic regions data/Mixture
2296269454	2021-07-25	USA	Temporal period dataset/Data of genomic regions by temporal period/E
2296393920	2022-08-27	USA: Virginia	Temporal period dataset/Data of genomic regions by temporal period/E
2299401260	2022-08-27	USA: Connecticut	Temporal period dataset/Data of genomic regions by temporal period/E
2299427250	2022-08-29	USA: Illinois	Temporal period dataset/Data of genomic regions by temporal period/E
2299432389	2022-08-30	USA: New Jersey	Temporal period dataset/Data of genomic regions by temporal period/E
2301052094	2022-08-27	USA: New York	Temporal period dataset/Data of genomic regions by temporal period/E
2301378939	2022-08-29	USA: Mississippi	Temporal period dataset/Data of genomic regions by temporal period/E
2303917197	2022-09-04	USA: New Jersey	Temporal period dataset/Data of genomic regions by temporal period/E
2303963163	2022-09-06	USA: Indiana	Temporal period dataset/Data of genomic regions by temporal period/E
2304291909	2022-01-13	USA	Temporal period dataset/Data of genomic regions by temporal period/E
2305162483	2022-09-03	USA: South Carolina	Temporal period dataset/Data of genomic regions by temporal period/E
2305177002	2022-09-04	USA: Texas	Temporal period dataset/Data of genomic regions by temporal period/E
2305180701	2022-09-06	USA: New Jersey	Temporal period dataset/Data of genomic regions by temporal period/E
2305653901	2022-09-04	USA: Rhode Island	Temporal period dataset/Data of genomic regions by temporal period/E
2306416815	2022-09-04	USA: Maryland	Temporal period dataset/Data of genomic regions by temporal period/E
2306426773	2022-09-09	USA: Rhode Island	Temporal period dataset/Data of genomic regions by temporal period/E
2306610233	2022-08-30	Slovakia	Temporal period dataset/Data of genomic regions by temporal period/E
2306614667	2022-09-04	USA: Michigan	Temporal period dataset/Data of genomic regions by temporal period/E
2306618472	2022-09-06	USA: California	Temporal period dataset/Data of genomic regions by temporal period/E
2306638349	2022-09-10	USA: Massachusetts	Temporal period dataset/Data of genomic regions by temporal period/E
2307042687	2022-09-06	USA: Washington	Temporal period dataset/Data of genomic regions by temporal period/E
2308197324	2022-09-08	USA: Florida	Temporal period dataset/Data of genomic regions by temporal period/E
2308198310	2022-09-08	USA: Texas	Temporal period dataset/Data of genomic regions by temporal period/E
2308222921	2022-09-12	USA: Texas	Temporal period dataset/Data of genomic regions by temporal period/E
2308223925	2022-09-12	USA: Florida	Temporal period dataset/Data of genomic regions by temporal period/E
2308226509	2022-09-13	USA: Delaware	Temporal period dataset/Data of genomic regions by temporal period/E
2308610332	2022-09-06	USA: Texas	Temporal period dataset/Data of genomic regions by temporal period/E
2308621971	2022-09-10	USA: California	Temporal period dataset/Data of genomic regions by temporal period/E
2308622545	2022-09-10	USA: California	Temporal period dataset/Data of genomic regions by temporal period/E
2308629901	2022-09-13	USA: Washington	Temporal period dataset/Data of genomic regions by temporal period/E
2309041433	2021-05-26	Philippines: Davao Region	VOC dataset/Genomic regions data/Beta
2309041458	2021-05-26	Philippines: Davao Region	VOC dataset/Genomic regions data/Beta
2309041574	2021-05-28	Philippines: Davao Region	VOC dataset/Genomic regions data/Beta
2309055615	2022-09-12	USA: Michigan	Temporal period dataset/Data of genomic regions by temporal period/E
2309817847	2022-08-29	USA: Mississippi, Jackson	Temporal period dataset/Data of genomic regions by temporal period/E
2309890124	2022-08-14	USA	Temporal period dataset/Data of genomic regions by temporal period/E
2310502245	2022-09-16	USA: New Jersey	Temporal period dataset/Data of genomic regions by temporal period/E
2310877526	2022-09-12	USA: Texas	Temporal period dataset/Data of genomic regions by temporal period/E
2310905051	2022-09-15	USA: Texas	Temporal period dataset/Data of genomic regions by temporal period/E
2312423916	2022-09-19	USA: Minnesota	Temporal period dataset/Data of genomic regions by temporal period/E
2312424433	2022-09-20	USA: Pennsylvania	Temporal period dataset/Data of genomic regions by temporal period/E
2312428686	2022-09-11	USA: Missouri	Temporal period dataset/Data of genomic regions by temporal period/E
2312444580	2022-09-15	USA: Minnesota	Temporal period dataset/Data of genomic regions by temporal period/E
2312445165	2022-09-15	USA: Michigan	Temporal period dataset/Data of genomic regions by temporal period/E
2312455556	2022-09-17	USA: Maryland	Temporal period dataset/Data of genomic regions by temporal period/E
2312457141	2022-09-17	USA: Virginia	Temporal period dataset/Data of genomic regions by temporal period/E
2312640253	2022-09-18	USA: Michigan	Temporal period dataset/Data of genomic regions by temporal period/E
2313380888	2022-09-20	USA: New York	Temporal period dataset/Data of genomic regions by temporal period/E
2313702397	2022-09-07	Slovakia	Temporal period dataset/Data of genomic regions by temporal period/E
2313702687	2022-09-15	Slovakia	Temporal period dataset/Data of genomic regions by temporal period/E
2315341370	2022-09-23	USA: North Carolina	Temporal period dataset/Data of genomic regions by temporal period/E
2315341629	2022-09-23	USA: Michigan	Temporal period dataset/Data of genomic regions by temporal period/E
2315356514	2022-09-24	USA: New Jersey	Temporal period dataset/Data of genomic regions by temporal period/E
2316025241	2022-09-25	USA: Arizona	Temporal period dataset/Data of genomic regions by temporal period/E
2316027237	2022-09-27	USA: Texas	Temporal period dataset/Data of genomic regions by temporal period/E
[truncated: 2,501 more rows]
