# Supplementary material for: Heterogeneous Evolution Among SARS‐CoV‐2 Genes and Variants of Concern
Source: J Med Virol. 2025 Sep 12;97(9):e70604. doi: 10.1002/jmv.70604 (PMC12431720; doi:10.1002/jmv.70604)
Supplement: Supplementary file 3 — Table S3: Coding regions with negatively selected sites (NSSs) in all the study data. [file JMV-97-e70604-s001.xlsx]

## Sheet: Hoja1
Data set type	Year	Division	Gene	Selection type	Index	Site Index	dN-dS	p-value
noVOC	2020	1	E	nss	1	16	-4.8e-05	0.000752
noVOC	2020	1	E	nss	2	55	-0.001603	0.00065
noVOC	2020	1	M	nss	1	117	-0.000176	0.000464
noVOC	2020	1	M	nss	2	123	-0.001506	0.00061
noVOC	2020	1	M	nss	3	131	-0.000284	0.00046
noVOC	2020	1	N	nss	1	363	-0.000377	0.000497
noVOC	2020	1	N	nss	2	366	-0.00702	0.002765
noVOC	2020	1	N	nss	3	367	-0.003177	0.00128
noVOC	2020	1	N	nss	4	389	-0.001104	0.000415
noVOC	2020	1	ORF3a	nss	1	85	-0.005589	0.010766
noVOC	2020	1	ORF3a	nss	2	92	-0.002475	0.000903
noVOC	2020	1	ORF3a	nss	3	228	-0.001195	0.000434
noVOC	2020	1	ORF6	nss	0	0	0	0
noVOC	2020	1	ORF7a	nss	1	44	-0.01595	0.003943
noVOC	2020	1	ORF7a	nss	2	47	-0.018376	0.020606
noVOC	2020	1	ORF7a	nss	3	51	-0.003783	0.008307
noVOC	2020	1	ORF7a	nss	4	64	-0.009516	0.012491
noVOC	2020	1	ORF7a	nss	5	69	-0.006408	0.003709
noVOC	2020	1	ORF7a	nss	6	70	-0.006757	0.004862
noVOC	2020	1	ORF7b	nss	0	0	0	0
noVOC	2020	1	ORF8	nss	1	120	-0.001296	0.000322
noVOC	2020	1	RdRP	nss	1	12	-0.000399	0.000647
noVOC	2020	1	RdRP	nss	2	44	-0.001861	0.004016
noVOC	2020	1	RdRP	nss	3	174	-0.001506	0.00061
noVOC	2020	1	RdRP	nss	4	595	-0.000552	0.000188
noVOC	2020	1	RdRP	nss	5	777	-0.001004	0.000407
noVOC	2020	1	RdRP	nss	6	916	-42.4567	2e-06
noVOC	2020	1	S	nss	1	70	-0.001004	0.000407
noVOC	2020	1	S	nss	2	143	-0.001506	0.00061
noVOC	2020	1	S	nss	3	158	-0.000324	0.000513
noVOC	2020	1	S	nss	4	159	-0.001945	0.000769
noVOC	2020	1	S	nss	5	161	-0.001945	0.000769
noVOC	2020	1	S	nss	6	168	-1.9e-05	0.001464
noVOC	2020	1	S	nss	7	172	-0.001844	0.000729
noVOC	2020	1	S	nss	8	176	-0.001945	0.000769
noVOC	2020	1	S	nss	9	181	-0.001945	0.000958
noVOC	2020	1	S	nss	10	259	-0.00274	0.001052
noVOC	2020	1	S	nss	11	260	-0.025987	0.020979
noVOC	2020	1	S	nss	12	262	-0.006396	0.016854
noVOC	2020	1	S	nss	13	263	-0.003989	0.001427
noVOC	2020	1	S	nss	14	264	-0.003989	0.001427
noVOC	2020	1	S	nss	15	267	-0.003958	0.007527
noVOC	2020	1	S	nss	16	268	-0.004301	0.008177
noVOC	2020	1	S	nss	17	282	-0.000398	0.001167
noVOC	2020	1	S	nss	18	294	-0.001173	0.01078
noVOC	2020	1	S	nss	19	355	-0.000476	0.000314
noVOC	2020	1	S	nss	20	397	-0.001506	0.00061
noVOC	2020	1	S	nss	21	477	-0.00014	0.000649
noVOC	2020	1	S	nss	22	480	-0.000497	0.000408
noVOC	2020	1	S	nss	23	674	-4.1e-05	0.001086
noVOC	2020	1	S	nss	24	752	-0.001506	0.00061
noVOC	2020	1	S	nss	25	758	-0.00016	0.000516
noVOC	2020	1	S	nss	26	816	-0.001067	0.000444
noVOC	2020	1	S	nss	27	844	-0.001078	0.000516
noVOC	2020	1	S	nss	28	863	-0.00175	0.000689
noVOC	2020	1	S	nss	29	961	-0.001037	0.000421
noVOC	2020	1	S	nss	30	969	-0.000165	0.000548
noVOC	2020	1	S	nss	31	1037	-0.006024	0.002578
noVOC	2020	1	S	nss	32	1164	-0.002259	0.004873
noVOC	2020	1	S	nss	33	1210	-0.00528	0.000125
noVOC	2020	1	nsp1	nss	1	6	-0.001227	0.002145
noVOC	2020	1	nsp1	nss	2	17	-5.2e-05	0.001349
noVOC	2020	1	nsp1	nss	3	66	-0.000754	0.000283
noVOC	2020	1	nsp1	nss	4	176	-0.000834	0.000243
noVOC	2020	1	nsp10	nss	1	17	-0.000446	0.000289
noVOC	2020	1	nsp10	nss	2	121	-0.000852	0.00138
noVOC	2020	1	nsp10	nss	3	130	-0.00068	0.00044
noVOC	2020	1	nsp13	nss	1	86	-0.000183	0.000611
noVOC	2020	1	nsp13	nss	2	87	-0.000621	0.003564
noVOC	2020	1	nsp13	nss	3	127	-0.00075	0.003076
noVOC	2020	1	nsp13	nss	4	134	-0.002206	0.000849
noVOC	2020	1	nsp13	nss	5	143	-0.002515	0.001718
noVOC	2020	1	nsp13	nss	6	144	-0.002416	0.00093
noVOC	2020	1	nsp13	nss	7	173	-0.000349	0.000566
noVOC	2020	1	nsp13	nss	8	267	-0.001603	0.00065
noVOC	2020	1	nsp13	nss	9	563	-0.000565	0.001221
noVOC	2020	1	nsp14	nss	1	182	-0.001506	0.00061
noVOC	2020	1	nsp14	nss	2	204	-0.000547	0.000415
noVOC	2020	1	nsp14	nss	3	386	-0.000124	0.000502
noVOC	2020	1	nsp14	nss	4	398	-0.000565	0.001221
noVOC	2020	1	nsp14	nss	5	416	-0.007218	0.014537
noVOC	2020	1	nsp14	nss	6	417	-0.026706	0.035978
noVOC	2020	1	nsp14	nss	7	421	-0.010607	0.003516
noVOC	2020	1	nsp14	nss	8	422	-0.000883	0.002932
noVOC	2020	1	nsp14	nss	9	423	-0.003961	0.001726
noVOC	2020	1	nsp14	nss	10	427	-0.000409	0.003202
noVOC	2020	1	nsp14	nss	11	433	-0.008172	0.000681
noVOC	2020	1	nsp14	nss	12	440	-0.003961	0.001726
noVOC	2020	1	nsp14	nss	13	443	-0.013613	0.023822
noVOC	2020	1	nsp14	nss	14	448	-0.011071	0.00367
noVOC	2020	1	nsp14	nss	15	451	-0.006325	0.026518
noVOC	2020	1	nsp14	nss	16	452	-0.002289	0.017973
noVOC	2020	1	nsp14	nss	17	453	-0.060527	0.006026
noVOC	2020	1	nsp14	nss	18	471	-0.007215	0.024489
noVOC	2020	1	nsp14	nss	19	472	-0.005007	0.006629
noVOC	2020	1	nsp14	nss	20	474	-0.012774	0.001404
noVOC	2020	1	nsp14	nss	21	476	-0.009997	0.003314
noVOC	2020	1	nsp14	nss	22	495	-0.00924	0.024489
noVOC	2020	1	nsp14	nss	23	504	-0.008075	0.003067
noVOC	2020	1	nsp14	nss	24	512	-0.000724	0.000385
noVOC	2020	1	nsp14	nss	25	515	-0.001379	0.000391
noVOC	2020	1	nsp14	nss	26	516	-0.00064	0.002765
noVOC	2020	1	nsp14	nss	27	517	-1.7e-05	0.002015
noVOC	2020	1	nsp14	nss	28	524	-0.001849	0.007967
noVOC	2020	1	nsp15	nss	1	6	-0.001707	0.002765
noVOC	2020	1	nsp15	nss	2	23	-0.001136	0.002454
noVOC	2020	1	nsp15	nss	3	26	-0.000191	0.004909
noVOC	2020	1	nsp15	nss	4	33	-0.001995	0.000809
noVOC	2020	1	nsp15	nss	5	55	-0.000113	0.000666
noVOC	2020	1	nsp15	nss	6	59	-0.001136	0.002454
noVOC	2020	1	nsp15	nss	7	76	-0.005582	0.003295
noVOC	2020	1	nsp15	nss	8	103	-0.002579	0.000769
noVOC	2020	1	nsp15	nss	9	129	-0.003254	0.00097
noVOC	2020	1	nsp15	nss	10	136	-0.000202	0.000876
noVOC	2020	1	nsp15	nss	11	154	-0.001266	0.003017
noVOC	2020	1	nsp15	nss	12	166	-0.001364	0.00433
noVOC	2020	1	nsp15	nss	13	169	-0.011521	0.004292
noVOC	2020	1	nsp15	nss	14	171	-0.00417	0.004963
noVOC	2020	1	nsp15	nss	15	177	-0.000226	0.000982
noVOC	2020	1	nsp15	nss	16	185	-0.006543	0.009088
noVOC	2020	1	nsp15	nss	17	190	-0.009066	0.006467
noVOC	2020	1	nsp15	nss	18	199	-0.000202	0.000876
noVOC	2020	1	nsp15	nss	19	205	-0.004137	0.006559
noVOC	2020	1	nsp15	nss	20	206	-0.001669	0.000601
noVOC	2020	1	nsp15	nss	21	211	-0.002585	0.001126
noVOC	2020	1	nsp15	nss	22	243	-0.000678	0.004959
noVOC	2020	1	nsp15	nss	23	246	-0.003934	0.006238
noVOC	2020	1	nsp15	nss	24	285	-0.003191	0.000951
noVOC	2020	1	nsp15	nss	25	308	-0.000578	0.001378
noVOC	2020	1	nsp16	nss	1	12	-0.002147	0.000689
noVOC	2020	1	nsp16	nss	2	163	-0.073763	0.029494
noVOC	2020	1	nsp16	nss	3	168	-0.009652	0.003095
noVOC	2020	1	nsp16	nss	4	171	-0.097114	0.017761
noVOC	2020	1	nsp16	nss	5	203	-0.000825	0.00084
noVOC	2020	1	nsp16	nss	6	223	-0.003278	0.005598
noVOC	2020	1	nsp16	nss	7	255	-0.000123	0.000639
noVOC	2020	1	nsp16	nss	8	257	-0.006436	0.021808
noVOC	2020	1	nsp16	nss	9	264	-0.000984	0.002125
noVOC	2020	1	nsp2	nss	1	99	-0.001071	0.000434
noVOC	2020	1	nsp2	nss	2	175	-0.001742	0.000689
noVOC	2020	1	nsp2	nss	3	176	-0.001843	0.000729
noVOC	2020	1	nsp2	nss	4	178	-0.003493	0.007345
noVOC	2020	1	nsp2	nss	5	179	-0.000764	0.000269
noVOC	2020	1	nsp2	nss	6	191	-0.002146	0.000849
noVOC	2020	1	nsp2	nss	7	199	-0.001255	0.001351
noVOC	2020	1	nsp2	nss	8	235	-0.001164	0.002454
noVOC	2020	1	nsp2	nss	9	273	-0.008177	6.2e-05
noVOC	2020	1	nsp2	nss	10	281	-0.000802	0.00065
noVOC	2020	1	nsp2	nss	11	459	-0.001603	0.00065
noVOC	2020	1	nsp2	nss	12	469	-0.001506	0.00061
noVOC	2020	1	nsp2	nss	13	535	-0.001603	0.000684
noVOC	2020	1	nsp2	nss	14	542	-0.000103	0.000556
noVOC	2020	1	nsp2	nss	15	554	-0.00011	0.00059
noVOC	2020	1	nsp2	nss	16	555	-0.001701	0.000689
noVOC	2020	1	nsp2	nss	17	564	-0.00077	0.001932
noVOC	2020	1	nsp2	nss	18	591	-0.000153	0.003114
noVOC	2020	1	nsp2	nss	19	593	-0.002965	0.001175
noVOC	2020	1	nsp4	nss	1	15	-0.001105	0.000448
noVOC	2020	1	nsp4	nss	2	34	-0.001995	0.000809
noVOC	2020	1	nsp4	nss	3	97	-0.000159	0.000637
noVOC	2020	1	nsp4	nss	4	134	-3e-05	0.00087
noVOC	2020	1	nsp4	nss	5	231	-0.002259	0.004873
noVOC	2020	1	nsp5A	nss	1	9	-0.001037	0.000421
noVOC	2020	1	nsp5A	nss	2	37	-0.001237	0.000431
noVOC	2020	1	nsp5A	nss	3	128	-0.001005	0.001629
noVOC	2020	1	nsp6	nss	1	3	-0.001799	0.000729
noVOC	2020	1	nsp6	nss	2	134	-3.2e-05	0.001011
noVOC	2020	1	nsp6	nss	3	241	-0.000188	0.00195
noVOC	2020	1	nsp6	nss	4	253	-0.000625	0.000191
noVOC	2020	1	nsp7	nss	0	0	0	0
noVOC	2020	1	nsp8	nss	1	74	-0.001506	0.00061
noVOC	2020	1	nsp8	nss	2	114	-0.001037	0.000421
noVOC	2020	1	nsp8	nss	3	125	-0.006024	0.00244
noVOC	2020	1	nsp9	nss	0	0	0	0
noVOC	2020	2	E	nss	1	21	-0.004439	0.000689
noVOC	2020	2	E	nss	2	24	-0.002883	0.000448
noVOC	2020	2	E	nss	3	52	-0.004695	0.000729
noVOC	2020	2	M	nss	1	45	-0.000146	0.000485
noVOC	2020	2	M	nss	2	123	-0.006024	0.00244
noVOC	2020	2	M	nss	3	208	-0.001799	0.000729
noVOC	2020	2	N	nss	1	167	-0.000215	0.000516
noVOC	2020	2	N	nss	2	169	-0.000359	0.000474
noVOC	2020	2	N	nss	3	192	-0.001394	0.000367
noVOC	2020	2	N	nss	4	367	-0.002727	0.000469
noVOC	2020	2	ORF10	nss	0	0	0	0
noVOC	2020	2	ORF3a	nss	1	85	-0.00014	0.000528
noVOC	2020	2	ORF3a	nss	2	94	-0.001897	0.000769
noVOC	2020	2	ORF3a	nss	3	123	-0.011379	7e-05
noVOC	2020	2	ORF3a	nss	4	145	-0.000676	0.001364
noVOC	2020	2	ORF6	nss	1	31	-0.002838	0.000421
noVOC	2020	2	ORF7a	nss	1	45	-0.075123	0.011448
noVOC	2020	2	ORF7a	nss	2	46	-0.003108	0.002577
noVOC	2020	2	ORF7a	nss	3	47	-0.001755	0.000745
noVOC	2020	2	ORF7a	nss	4	58	-0.00219	0.000641
noVOC	2020	2	ORF7a	nss	5	59	-0.005571	0.002361
noVOC	2020	2	ORF7a	nss	6	102	-0.007655	0.006238
noVOC	2020	2	ORF7a	nss	7	116	-0.008488	0.0013
noVOC	2020	2	ORF7b	nss	1	24	-2.46744	0
noVOC	2020	2	ORF8	nss	1	88	-0.000923	0.000577
noVOC	2020	2	ORF8	nss	2	91	-0.002999	0.000648
noVOC	2020	2	RdRP	nss	1	14	-0.001897	0.000769
noVOC	2020	2	RdRP	nss	2	39	-0.000271	0.000551
noVOC	2020	2	RdRP	nss	3	40	-0.000421	0.001761
noVOC	2020	2	RdRP	nss	4	74	-0.000574	0.000267
noVOC	2020	2	RdRP	nss	5	180	-0.000766	0.000893
noVOC	2020	2	RdRP	nss	6	205	-0.00055	0.001122
noVOC	2020	2	RdRP	nss	7	378	-0.000565	0.001221
noVOC	2020	2	RdRP	nss	8	384	-0.000282	0.000916
noVOC	2020	2	RdRP	nss	9	403	-0.00113	0.000407
noVOC	2020	2	RdRP	nss	10	446	-0.00085	0.001836
noVOC	2020	2	RdRP	nss	11	484	-0.000216	0.000438
noVOC	2020	2	RdRP	nss	12	486	-0.001603	0.00065
noVOC	2020	2	RdRP	nss	13	582	-0.000359	0.001528
noVOC	2020	2	RdRP	nss	14	595	-0.000707	0.000172
noVOC	2020	2	RdRP	nss	15	651	-0.001085	0.001071
noVOC	2020	2	RdRP	nss	16	690	-0.001004	0.000407
noVOC	2020	2	RdRP	nss	17	763	-0.001004	0.000407
noVOC	2020	2	RdRP	nss	18	805	-0.001506	0.00061
noVOC	2020	2	RdRP	nss	19	808	-0.001004	0.000545
noVOC	2020	2	RdRP	nss	20	814	-0.001701	0.000689
noVOC	2020	2	RdRP	nss	21	916	-53.8468	0
noVOC	2020	2	nsp1	nss	1	7	-0.001138	0.000461
noVOC	2020	2	nsp1	nss	2	83	-0.000148	0.000599
noVOC	2020	2	nsp1	nss	3	84	-0.001136	0.002454
noVOC	2020	2	nsp1	nss	4	139	-0.000132	0.000534
noVOC	2020	2	nsp1	nss	5	154	-1e-05	0.001112
noVOC	2020	2	nsp10	nss	1	119	-0.000993	0.002145
noVOC	2020	2	nsp13	nss	1	26	-0.001471	0.000325
noVOC	2020	2	nsp13	nss	2	33	-0.000388	0.001525
noVOC	2020	2	nsp13	nss	3	79	-0.001245	0.000314
noVOC	2020	2	nsp13	nss	4	82	-0.001506	0.00061
noVOC	2020	2	nsp13	nss	5	113	-0.001071	0.000434
noVOC	2020	2	nsp13	nss	6	157	-0.001701	0.000689
noVOC	2020	2	nsp13	nss	7	173	-0.000106	0.001745
noVOC	2020	2	nsp13	nss	8	199	-0.001506	0.00061
noVOC	2020	2	nsp13	nss	9	303	-0.000707	0.001528
noVOC	2020	2	nsp13	nss	10	505	-0.001506	0.00061
noVOC	2020	2	nsp14	nss	1	8	-0.00013	0.000497
noVOC	2020	2	nsp14	nss	2	101	-0.001506	0.00061
noVOC	2020	2	nsp14	nss	3	124	-0.000635	0.000188
noVOC	2020	2	nsp14	nss	4	312	-0.002545	0.005489
noVOC	2020	2	nsp14	nss	5	438	-0.000219	0.000789
noVOC	2020	2	nsp14	nss	6	452	-0.000612	0.000527
noVOC	2020	2	nsp14	nss	7	460	-0.001769	0.003702
noVOC	2020	2	nsp14	nss	8	476	-0.001867	0.003395
noVOC	2020	2	nsp14	nss	9	492	-0.000876	0.00385
noVOC	2020	2	nsp14	nss	10	524	-0.001799	0.000729
noVOC	2020	2	nsp15	nss	1	48	-0.001175	0.000448
noVOC	2020	2	nsp15	nss	2	101	-0.000904	0.001836
noVOC	2020	2	nsp15	nss	3	103	-0.000528	0.00161
noVOC	2020	2	nsp15	nss	4	178	-0.000884	0.000204
noVOC	2020	2	nsp15	nss	5	199	-0.000238	0.000498
noVOC	2020	2	nsp15	nss	6	204	-0.00077	0.009525
noVOC	2020	2	nsp15	nss	7	268	-0.000265	0.001838
noVOC	2020	2	nsp15	nss	8	295	-0.001118	0.000487
noVOC	2020	2	nsp15	nss	9	308	-0.001418	0.004587
noVOC	2020	2	nsp16	nss	1	12	-0.001701	0.000689
noVOC	2020	2	nsp16	nss	2	53	-0.000615	0.000193
noVOC	2020	2	nsp16	nss	3	105	-0.001701	0.000689
noVOC	2020	2	nsp16	nss	4	114	-0.000119	0.000582
noVOC	2020	2	nsp16	nss	5	136	-0.014172	0.00573
noVOC	2020	2	nsp16	nss	6	163	-0.006425	0.002602
noVOC	2020	2	nsp16	nss	7	197	-0.00128	0.002765
noVOC	2020	2	nsp16	nss	8	225	-0.00014	0.000683
noVOC	2020	2	nsp16	nss	9	257	-0.00539	0.02304
noVOC	2020	2	nsp2	nss	1	12	-0.001071	0.000434
noVOC	2020	2	nsp2	nss	2	81	-0.000191	0.000533
noVOC	2020	2	nsp2	nss	3	155	-0.001232	0.000318
noVOC	2020	2	nsp2	nss	4	175	-0.001701	0.000689
noVOC	2020	2	nsp2	nss	5	176	-0.001954	0.000769
noVOC	2020	2	nsp2	nss	6	178	-0.00381	0.007967
noVOC	2020	2	nsp2	nss	7	222	-0.001048	0.001967
noVOC	2020	2	nsp2	nss	8	228	-0.001319	0.002765
noVOC	2020	2	nsp2	nss	9	245	-0.001319	0.002765
noVOC	2020	2	nsp2	nss	10	292	-0.000976	0.000804
noVOC	2020	2	nsp2	nss	11	349	-0.01481	3.4e-05
noVOC	2020	2	nsp2	nss	12	386	-0.000948	0.00146
noVOC	2020	2	nsp2	nss	13	390	-0.000946	0.001974
noVOC	2020	2	nsp2	nss	14	429	-0.001127	0.000434
noVOC	2020	2	nsp2	nss	15	473	-0.001506	0.00061
noVOC	2020	2	nsp2	nss	16	476	-0.001037	0.000421
noVOC	2020	2	nsp2	nss	17	492	-0.000239	0.000667
noVOC	2020	2	nsp2	nss	18	596	-0.002204	0.000849
noVOC	2020	2	nsp3	nss	1	2	-0.002223	0.000849
noVOC	2020	2	nsp3	nss	2	54	-0.001506	0.00061
noVOC	2020	2	nsp3	nss	3	347	-0.001323	0.000371
noVOC	2020	2	nsp3	nss	4	566	-0.000237	0.000484
noVOC	2020	2	nsp3	nss	5	573	-0.001019	0.002145
noVOC	2020	2	nsp3	nss	6	586	-0.00186	0.000729
noVOC	2020	2	nsp3	nss	7	755	-0.001506	0.00061
noVOC	2020	2	nsp3	nss	8	759	-0.023023	0.013252
noVOC	2020	2	nsp3	nss	9	764	-0.000204	0.002796
noVOC	2020	2	nsp3	nss	10	794	-0.001945	0.003172
noVOC	2020	2	nsp3	nss	11	807	-8e-05	0.000858
noVOC	2020	2	nsp3	nss	12	837	-0.000784	0.00049
noVOC	2020	2	nsp3	nss	13	920	-6.5e-05	0.001245
noVOC	2020	2	nsp3	nss	14	1074	-0.000956	0.00056
noVOC	2020	2	nsp3	nss	15	1182	-0.000312	0.000432
noVOC	2020	2	nsp3	nss	16	1261	-0.000717	0.001528
noVOC	2020	2	nsp3	nss	17	1269	-0.000359	0.001528
noVOC	2020	2	nsp3	nss	18	1306	-0.000436	0.001836
noVOC	2020	2	nsp3	nss	19	1359	-0.00084	0.001661
noVOC	2020	2	nsp3	nss	20	1374	-0.001053	0.000421
noVOC	2020	2	nsp3	nss	21	1391	-0.000199	0.000725
noVOC	2020	2	nsp3	nss	22	1393	-0.001198	0.002272
noVOC	2020	2	nsp3	nss	23	1458	-0.027015	0.010577
noVOC	2020	2	nsp3	nss	24	1506	-0.00274	0.001052
noVOC	2020	2	nsp3	nss	25	1529	-4.79881	0
noVOC	2020	2	nsp3	nss	26	1536	-0.000201	0.000758
noVOC	2020	2	nsp3	nss	27	1546	-0.000862	0.001836
noVOC	2020	2	nsp3	nss	28	1557	-0.001627	0.00065
noVOC	2020	2	nsp3	nss	29	1563	-0.000875	0.001836
noVOC	2020	2	nsp3	nss	30	1625	-0.001887	0.000729
noVOC	2020	2	nsp3	nss	31	1651	-0.006315	0.00252
noVOC	2020	2	nsp3	nss	32	1653	-0.000151	0.000607
noVOC	2020	2	nsp3	nss	33	1867	-0.001627	0.00065
noVOC	2020	2	nsp3	nss	34	1921	-0.001726	0.000689
noVOC	2020	2	nsp4	nss	1	141	-0.00222	0.000378
noVOC	2020	2	nsp4	nss	2	233	-0.001401	0.000517
noVOC	2020	2	nsp4	nss	3	250	-0.00263	0.00097
noVOC	2020	2	nsp4	nss	4	254	-0.00274	0.001011
noVOC	2020	2	nsp4	nss	5	284	-0.002114	0.00054
noVOC	2020	2	nsp4	nss	6	303	-0.001377	0.000367
noVOC	2020	2	nsp4	nss	7	307	-0.00274	0.001011
noVOC	2020	2	nsp4	nss	8	344	-0.001603	0.00065
noVOC	2020	2	nsp4	nss	9	348	-0.001137	0.000413
noVOC	2020	2	nsp4	nss	10	427	-0.005975	0.001582
noVOC	2020	2	nsp5A	nss	1	234	-0.002494	0.001011
noVOC	2020	2	nsp5A	nss	2	285	-0.002394	0.00097
noVOC	2020	2	nsp6	nss	1	3	-0.002572	0.00093
noVOC	2020	2	nsp6	nss	2	34	-0.001186	0.000448
noVOC	2020	2	nsp6	nss	3	241	-0.000707	0.001528
noVOC	2020	2	nsp7	nss	0	0	0	0
noVOC	2020	2	nsp8	nss	1	48	-0.000237	0.00044
noVOC	2020	2	nsp8	nss	2	54	-0.000707	0.001528
noVOC	2020	2	nsp8	nss	3	103	-0.001701	0.000689
noVOC	2020	2	nsp8	nss	4	111	-0.000267	0.000433
noVOC	2020	2	nsp8	nss	5	130	-0.000565	0.001221
noVOC	2020	2	nsp9	nss	1	65	-0.000283	0.001071
noVOC	2020	3	E	nss	1	14	-0.003013	0.002454
noVOC	2020	3	E	nss	2	64	-0.004313	0.000342
noVOC	2020	3	M	nss	1	15	-0.014366	2e-05
noVOC	2020	3	M	nss	2	123	-0.013863	0.005605
noVOC	2020	3	M	nss	3	127	-0.000568	0.002454
noVOC	2020	3	M	nss	4	155	-0.001498	0.000355
noVOC	2020	3	ORF3a	nss	1	92	-0.005707	0.00478
noVOC	2020	3	ORF3a	nss	2	95	-0.001581	0.000444
noVOC	2020	3	ORF3a	nss	3	193	-57.1611	7e-06
noVOC	2020	3	ORF3a	nss	4	199	-0.000409	0.009125
noVOC	2020	3	ORF3a	nss	5	222	-0.000207	0.000797
noVOC	2020	3	ORF3a	nss	6	246	-0.002263	0.000574
noVOC	2020	3	ORF3a	nss	7	252	-0.00219	0.003852
noVOC	2020	3	ORF6	nss	1	31	-0.000503	0.000204
noVOC	2020	3	ORF7a	nss	1	3	-0.001082	0.000371
noVOC	2020	3	ORF7a	nss	2	42	-0.011601	0.013446
noVOC	2020	3	ORF7a	nss	3	44	-0.004808	0.002033
noVOC	2020	3	ORF7a	nss	4	48	-0.00525	0.002127
noVOC	2020	3	ORF7a	nss	5	54	-0.000202	0.001982
noVOC	2020	3	ORF7a	nss	6	61	-0.005474	0.002217
noVOC	2020	3	ORF7a	nss	7	100	-0.002929	0.00194
noVOC	2020	3	ORF7a	nss	8	108	-0.005655	0.012154
noVOC	2020	3	ORF7a	nss	9	112	-0.012183	0.026002
noVOC	2020	3	ORF8	nss	1	17	-9.30654	0.021733
noVOC	2020	3	ORF8	nss	2	38	-0.019173	0.018372
noVOC	2020	3	ORF8	nss	3	85	-0.001581	0.001528
noVOC	2020	3	RdRP	nss	1	11	-0.002092	0.00433
noVOC	2020	3	RdRP	nss	2	12	-0.000479	0.000685
noVOC	2020	3	RdRP	nss	3	21	-0.002245	0.004646
noVOC	2020	3	RdRP	nss	4	128	-0.001928	0.000769
noVOC	2020	3	RdRP	nss	5	174	-0.001603	0.00065
noVOC	2020	3	RdRP	nss	6	308	-0.000623	0.001289
noVOC	2020	3	RdRP	nss	7	490	-0.00128	0.002765
noVOC	2020	3	RdRP	nss	8	565	-0.000743	0.003076
noVOC	2020	3	RdRP	nss	9	592	-0.001069	0.000405
noVOC	2020	3	RdRP	nss	10	622	-0.000446	0.000324
noVOC	2020	3	RdRP	nss	11	624	-0.000107	0.000558
noVOC	2020	3	RdRP	nss	12	875	-0.000482	0.001054
noVOC	2020	3	S	nss	1	1	-69.8052	0
noVOC	2020	3	S	nss	2	38	-4.8e-05	0.004546
noVOC	2020	3	S	nss	3	51	-91.4376	0
noVOC	2020	3	S	nss	4	61	-0.024066	0.002303
noVOC	2020	3	S	nss	5	138	-0.001174	0.001416
noVOC	2020	3	S	nss	6	189	-0.00098	0.000525
noVOC	2020	3	S	nss	7	240	-3.76835	0.03277
noVOC	2020	3	S	nss	8	265	-0.005154	0.00935
noVOC	2020	3	S	nss	9	268	-0.004744	0.001859
noVOC	2020	3	S	nss	10	270	-0.004891	0.001903
noVOC	2020	3	S	nss	11	283	-0.00472	0.001859
noVOC	2020	3	S	nss	12	287	-0.004126	0.004834
noVOC	2020	3	S	nss	13	290	-0.007515	0.005633
noVOC	2020	3	S	nss	14	296	-0.001651	0.00768
noVOC	2020	3	S	nss	15	302	-0.005396	0.011147
noVOC	2020	3	S	nss	16	312	-2.3e-05	0.001882
noVOC	2020	3	S	nss	17	327	-0.000777	0.005969
noVOC	2020	3	S	nss	18	331	-0.002109	0.003284
noVOC	2020	3	S	nss	19	364	-0.000756	0.000263
noVOC	2020	3	S	nss	20	371	-0.001008	0.002145
noVOC	2020	3	S	nss	21	373	-0.000244	0.000533
noVOC	2020	3	S	nss	22	386	-0.000244	0.000533
noVOC	2020	3	S	nss	23	401	-0.000685	0.002473
noVOC	2020	3	S	nss	24	454	-0.013016	0.007928
noVOC	2020	3	S	nss	25	458	-0.000361	0.002905
noVOC	2020	3	S	nss	26	491	-0.001604	0.003389
noVOC	2020	3	S	nss	27	505	-0.002241	0.000889
noVOC	2020	3	S	nss	28	625	-0.001183	0.000334
noVOC	2020	3	S	nss	29	661	-0.001136	0.002454
noVOC	2020	3	S	nss	30	688	-0.000254	0.000563
noVOC	2020	3	S	nss	31	829	-0.000271	0.000592
noVOC	2020	3	S	nss	32	841	-0.001224	0.000489
noVOC	2020	3	S	nss	33	855	-0.001538	0.002454
noVOC	2020	3	S	nss	34	856	-0.000487	0.000324
noVOC	2020	3	S	nss	35	869	-0.002547	0.005489
noVOC	2020	3	S	nss	36	912	-0.002412	0.00097
noVOC	2020	3	S	nss	37	931	-1.1e-05	0.000959
noVOC	2020	3	S	nss	38	970	-9.4e-05	0.001221
noVOC	2020	3	S	nss	39	1025	-0.001603	0.00065
noVOC	2020	3	S	nss	40	1039	-0.000726	0.001359
noVOC	2020	3	S	nss	41	1046	-0.00171	0.000735
noVOC	2020	3	S	nss	42	1050	-0.000229	0.000504
noVOC	2020	3	S	nss	43	1077	-0.006024	0.00244
noVOC	2020	3	S	nss	44	1177	-0.000147	0.003293
noVOC	2020	3	nsp1	nss	1	73	-0.001603	0.00065
noVOC	2020	3	nsp1	nss	2	86	-0.00085	0.001836
noVOC	2020	3	nsp10	nss	1	17	-0.009019	0.001441
noVOC	2020	3	nsp10	nss	2	89	-0.000888	0.000638
noVOC	2020	3	nsp10	nss	3	118	-0.012579	0.000849
noVOC	2020	3	nsp10	nss	4	119	-0.0103	0.003702
noVOC	2020	3	nsp13	nss	1	5	-0.000185	0.002116
noVOC	2020	3	nsp13	nss	2	16	-0.000571	0.000467
noVOC	2020	3	nsp13	nss	3	153	-0.003845	0.00294
noVOC	2020	3	nsp13	nss	4	174	-0.001701	0.000689
noVOC	2020	3	nsp13	nss	5	177	-0.001138	0.000432
noVOC	2020	3	nsp13	nss	6	213	-0.00085	0.001836
noVOC	2020	3	nsp13	nss	7	303	-0.001603	0.00065
noVOC	2020	3	nsp13	nss	8	318	-0.001272	0.000331
noVOC	2020	3	nsp13	nss	9	501	-0.014483	0.005855
noVOC	2020	3	nsp14	nss	1	101	-0.000993	0.002145
noVOC	2020	3	nsp14	nss	2	144	-0.000133	0.000572
noVOC	2020	3	nsp14	nss	3	204	-0.005881	0.002694
noVOC	2020	3	nsp14	nss	4	209	-0.0006	0.001188
noVOC	2020	3	nsp14	nss	5	270	-0.001164	0.002454
noVOC	2020	3	nsp14	nss	6	312	-0.000993	0.002145
noVOC	2020	3	nsp14	nss	7	417	-0.004739	0.009818
noVOC	2020	3	nsp14	nss	8	418	-0.004701	0.002672
noVOC	2020	3	nsp14	nss	9	420	-0.002024	0.000547
noVOC	2020	3	nsp14	nss	10	434	-0.000415	0.001578
noVOC	2020	3	nsp14	nss	11	461	-0.004965	0.001857
noVOC	2020	3	nsp14	nss	12	497	-0.005571	0.010813
noVOC	2020	3	nsp14	nss	13	510	-0.004899	0.010148
noVOC	2020	3	nsp15	nss	1	98	-0.002901	0.001134
noVOC	2020	3	nsp15	nss	2	120	-0.001346	0.005598
noVOC	2020	3	nsp15	nss	3	150	-0.003007	0.001175
noVOC	2020	3	nsp15	nss	4	157	-0.002845	0.005918
noVOC	2020	3	nsp15	nss	5	169	-0.002523	0.006293
noVOC	2020	3	nsp15	nss	6	192	-0.003113	0.001217
noVOC	2020	3	nsp15	nss	7	204	-0.000493	0.002582
noVOC	2020	3	nsp15	nss	8	219	-0.000158	0.000828
noVOC	2020	3	nsp15	nss	9	289	-0.000153	0.000836
noVOC	2020	3	nsp15	nss	10	293	-0.000425	0.001378
noVOC	2020	3	nsp15	nss	11	308	-0.001562	0.005053
noVOC	2020	3	nsp16	nss	1	70	-0.013469	0.013269
noVOC	2020	3	nsp16	nss	2	168	-0.067529	0.027849
noVOC	2020	3	nsp16	nss	3	180	-0.018747	0.001469
noVOC	2020	3	nsp16	nss	4	199	-17.2827	0.039686
noVOC	2020	3	nsp16	nss	5	211	-0.007159	0.00044
noVOC	2020	3	nsp16	nss	6	282	-0.009691	0.001117
noVOC	2020	3	nsp16	nss	7	287	-0.003729	0.000777
noVOC	2020	3	nsp2	nss	1	70	-0.000177	0.000551
noVOC	2020	3	nsp2	nss	2	174	-0.001318	0.002765
noVOC	2020	3	nsp2	nss	3	273	-0.016043	0.000535
noVOC	2020	3	nsp2	nss	4	364	-0.001831	0.000729
noVOC	2020	3	nsp2	nss	5	458	-0.001598	0.003389
noVOC	2020	3	nsp2	nss	6	481	-0.006224	0.00252
noVOC	2020	3	nsp2	nss	7	574	-0.000264	0.001631
noVOC	2020	3	nsp2	nss	8	589	-0.001489	0.000587
noVOC	2020	3	nsp2	nss	9	592	-0.000371	0.004219
noVOC	2020	3	nsp2	nss	10	619	-0.000943	0.000355
noVOC	2020	3	nsp2	nss	11	623	-0.002719	0.005598
noVOC	2020	3	nsp2	nss	12	624	-0.003037	0.001175
noVOC	2020	3	nsp2	nss	13	630	-0.001607	0.000577
noVOC	2020	3	nsp2	nss	14	632	-0.008684	0.007544
noVOC	2020	3	nsp2	nss	15	635	-0.002677	0.005599
noVOC	2020	3	nsp3	nss	1	3	-0.001407	0.005917
noVOC	2020	3	nsp3	nss	2	54	-0.024943	0.010063
noVOC	2020	3	nsp3	nss	3	120	-0.000333	0.002382
noVOC	2020	3	nsp3	nss	4	261	-0.000357	0.001528
noVOC	2020	3	nsp3	nss	5	263	-0.000384	0.002255
noVOC	2020	3	nsp3	nss	6	269	-0.001922	0.000769
noVOC	2020	3	nsp3	nss	7	307	-0.001146	0.002454
noVOC	2020	3	nsp3	nss	8	316	-0.001298	0.002765
noVOC	2020	3	nsp3	nss	9	351	-0.001444	0.003076
noVOC	2020	3	nsp3	nss	10	386	-0.001148	0.000461
noVOC	2020	3	nsp3	nss	11	759	-0.043007	0.026992
noVOC	2020	3	nsp3	nss	12	813	-0.001902	0.004016
noVOC	2020	3	nsp3	nss	13	830	-0.002447	0.000996
noVOC	2020	3	nsp3	nss	14	847	-0.002447	0.00097
noVOC	2020	3	nsp3	nss	15	864	-0.00151	0.006238
noVOC	2020	3	nsp3	nss	16	874	-0.003487	0.001342
noVOC	2020	3	nsp3	nss	17	1239	-0.003761	0.000191
noVOC	2020	3	nsp3	nss	18	1303	-0.002018	0.000809
noVOC	2020	3	nsp3	nss	19	1317	-12.9631	0
noVOC	2020	3	nsp3	nss	20	1381	-0.002709	0.005598
noVOC	2020	3	nsp3	nss	21	1387	-0.000194	0.001091
noVOC	2020	3	nsp3	nss	22	1420	-0.00267	0.005598
noVOC	2020	3	nsp3	nss	23	1478	-0.000218	0.001236
noVOC	2020	3	nsp3	nss	24	1625	-0.001142	0.002454
noVOC	2020	3	nsp3	nss	25	1652	-3.19269	0.037037
noVOC	2020	3	nsp3	nss	26	1734	-0.004681	0.007579
noVOC	2020	3	nsp3	nss	27	1760	-0.000282	0.000916
noVOC	2020	3	nsp3	nss	28	1872	-0.001288	0.002765
noVOC	2020	3	nsp3	nss	29	1877	-0.000126	0.000736
noVOC	2020	3	nsp4	nss	1	72	-0.00018	0.000894
noVOC	2020	3	nsp4	nss	2	75	-0.000213	0.000868
noVOC	2020	3	nsp4	nss	3	77	-0.001401	0.002959
noVOC	2020	3	nsp4	nss	4	93	-0.002555	0.001011
noVOC	2020	3	nsp4	nss	5	97	-0.00032	0.000812
noVOC	2020	3	nsp4	nss	6	115	-0.000188	0.000767
noVOC	2020	3	nsp4	nss	7	237	-0.00172	0.007203
noVOC	2020	3	nsp4	nss	8	290	-0.003408	0.001342
noVOC	2020	3	nsp4	nss	9	302	-17.3727	1e-06
noVOC	2020	3	nsp4	nss	10	315	-0.003589	0.001384
noVOC	2020	3	nsp4	nss	11	326	-0.000122	0.000619
noVOC	2020	3	nsp4	nss	12	341	-0.001317	0.002765
noVOC	2020	3	nsp4	nss	13	368	-2.18241	0
noVOC	2020	3	nsp4	nss	14	399	-0.000802	0.000457
noVOC	2020	3	nsp4	nss	15	427	-0.002595	0.000786
noVOC	2020	3	nsp4	nss	16	459	-9e-05	0.00254
noVOC	2020	3	nsp5A	nss	1	92	-7.2e-05	0.000661
noVOC	2020	3	nsp5A	nss	2	128	-0.00125	0.001526
noVOC	2020	3	nsp5A	nss	3	234	-0.007681	0.007905
noVOC	2020	3	nsp6	nss	1	134	-0.0003	0.003896
noVOC	2020	3	nsp7	nss	0	0	0	0
noVOC	2020	3	nsp8	nss	1	35	-0.001506	0.00061
noVOC	2020	3	nsp8	nss	2	48	-0.00625	0.024447
noVOC	2020	3	nsp8	nss	3	109	-0.000142	0.00076
noVOC	2020	3	nsp8	nss	4	111	-0.00055	0.000492
noVOC	2020	3	nsp8	nss	5	125	-0.001701	0.000689
noVOC	2020	3	nsp9	nss	1	32	-0.00355	0.002943
noVOC	2020	3	nsp9	nss	2	63	-0.00365	0.000729
noVOC	2020	3	nsp9	nss	3	99	-0.000609	0.000486
noVOC	2021	1	E	nss	1	14	-0.000565	0.001221
noVOC	2021	1	M	nss	1	15	-0.001574	0.000159
noVOC	2021	1	M	nss	2	68	-0.000707	0.001528
noVOC	2021	1	M	nss	3	123	-0.054217	0.021743
noVOC	2021	1	N	nss	1	57	-0.002941	0.011855
noVOC	2021	1	N	nss	2	274	-5.19914	0.004401
noVOC	2021	1	N	nss	3	318	-3	0.040503
noVOC	2021	1	N	nss	4	346	-0.005257	0.001225
noVOC	2021	1	N	nss	5	396	-0.001799	0.000729
noVOC	2021	1	ORF10	nss	0	0	0	0
noVOC	2021	1	ORF3a	nss	1	7	-3.10261	0.035321
noVOC	2021	1	ORF3a	nss	2	65	-0.001639	0.00065
noVOC	2021	1	ORF3a	nss	3	76	-0.001639	0.00065
noVOC	2021	1	ORF3a	nss	4	193	-32.5287	0.027682
noVOC	2021	1	ORF3a	nss	5	246	-0.001591	0.000598
noVOC	2021	1	ORF3a	nss	6	271	-0.000725	0.003076
noVOC	2021	1	ORF3a	nss	7	273	-0.002233	0.000889
noVOC	2021	1	ORF6	nss	1	33	-316.752	0
noVOC	2021	1	ORF7a	nss	1	68	-0.007912	0.001384
noVOC	2021	1	ORF7a	nss	2	79	-0.009732	0.008503
noVOC	2021	1	ORF7a	nss	3	95	-0.00576	0.004931
noVOC	2021	1	ORF7a	nss	4	96	-0.00898	0.007852
noVOC	2021	1	ORF7a	nss	5	106	-0.008239	0.007203
noVOC	2021	1	ORF7a	nss	6	111	-0.00842	0.001384
noVOC	2021	1	ORF7a	nss	7	118	-0.001853	0.000936
noVOC	2021	1	ORF7b	nss	0	0	0	0
noVOC	2021	1	ORF8	nss	1	67	-0.001071	0.000434
noVOC	2021	1	S	nss	1	58	-0.002853	0.000825
noVOC	2021	1	S	nss	2	74	-56.5208	0
noVOC	2021	1	S	nss	3	125	-0.000468	0.001885
noVOC	2021	1	S	nss	4	149	-36.6957	0
noVOC	2021	1	S	nss	5	164	-0.000407	0.000461
noVOC	2021	1	S	nss	6	173	-0.001913	0.000769
noVOC	2021	1	S	nss	7	176	-0.001237	0.010502
noVOC	2021	1	S	nss	8	246	-0.000573	0.002454
noVOC	2021	1	S	nss	9	266	-0.009354	0.009726
noVOC	2021	1	S	nss	10	271	-0.001788	0.000431
noVOC	2021	1	S	nss	11	289	-0.002552	0.010259
noVOC	2021	1	S	nss	12	295	-0.004326	0.00883
noVOC	2021	1	S	nss	13	304	-0.000731	0.005845
noVOC	2021	1	S	nss	14	305	-0.003845	0.001469
noVOC	2021	1	S	nss	15	306	-0.003078	0.000443
noVOC	2021	1	S	nss	16	307	-0.000944	0.005222
noVOC	2021	1	S	nss	17	313	-0.003824	0.001469
noVOC	2021	1	S	nss	18	316	-0.001829	0.006144
noVOC	2021	1	S	nss	19	317	-0.004112	0.001877
noVOC	2021	1	S	nss	20	322	-0.004226	0.001598
noVOC	2021	1	S	nss	21	325	-0.000985	0.002204
noVOC	2021	1	S	nss	22	386	-0.000783	0.000196
noVOC	2021	1	S	nss	23	475	-0.002581	0.001118
noVOC	2021	1	S	nss	24	516	-0.001625	0.003389
noVOC	2021	1	S	nss	25	518	-0.001775	0.003702
noVOC	2021	1	S	nss	26	532	-0.001099	0.004469
noVOC	2021	1	S	nss	27	533	-0.002491	0.00097
noVOC	2021	1	S	nss	28	671	-0.001105	0.000448
noVOC	2021	1	S	nss	29	702	-0.001701	0.000689
noVOC	2021	1	S	nss	30	719	-0.001701	0.000689
noVOC	2021	1	S	nss	31	967	-0.000118	0.001528
noVOC	2021	1	S	nss	32	1074	-0.001506	0.00061
noVOC	2021	1	S	nss	33	1170	-0.005515	0.011855
noVOC	2021	1	S	nss	34	1174	-0.001494	0.000336
noVOC	2021	1	S	nss	35	1189	-0.001297	0.00059
noVOC	2021	1	S	nss	36	1206	-0.004403	0.001771
noVOC	2021	1	S	nss	37	1268	-0.001186	0.000214
noVOC	2021	1	nsp1	nss	1	72	-0.000505	0.000531
noVOC	2021	1	nsp1	nss	2	76	-0.002277	0.001836
noVOC	2021	1	nsp1	nss	3	171	-0.002277	0.001836
noVOC	2021	1	nsp10	nss	1	17	-0.007051	0.001506
noVOC	2021	1	nsp10	nss	2	121	-0.00419	0.005345
noVOC	2021	1	nsp13	nss	1	22	-4.8e-05	0.000804
noVOC	2021	1	nsp13	nss	2	44	-0.000653	0.002076
noVOC	2021	1	nsp13	nss	3	51	-0.00014	0.000724
noVOC	2021	1	nsp13	nss	4	159	-0.001701	0.000689
noVOC	2021	1	nsp13	nss	5	400	-0.000707	0.001528
noVOC	2021	1	nsp13	nss	6	408	-0.000707	0.001528
noVOC	2021	1	nsp13	nss	7	439	-0.001701	0.000807
noVOC	2021	1	nsp13	nss	8	501	-0.073795	0.029478
noVOC	2021	1	nsp13	nss	9	560	-0.000396	0.000537
noVOC	2021	1	nsp14	nss	1	19	-8.4e-05	0.000611
noVOC	2021	1	nsp14	nss	2	376	-0.000267	0.00048
noVOC	2021	1	nsp14	nss	3	418	-0.000472	0.003344
noVOC	2021	1	nsp14	nss	4	429	-0.003428	0.0013
noVOC	2021	1	nsp14	nss	5	453	-0.001013	0.000824
noVOC	2021	1	nsp14	nss	6	457	-0.000319	0.00653
noVOC	2021	1	nsp14	nss	7	459	-0.003811	0.007527
noVOC	2021	1	nsp14	nss	8	462	-0.00019	0.001265
noVOC	2021	1	nsp14	nss	9	463	-0.009593	0.000331
noVOC	2021	1	nsp14	nss	10	467	-0.003811	0.007527
noVOC	2021	1	nsp14	nss	11	468	-0.002056	0.003712
noVOC	2021	1	nsp14	nss	12	476	-0.014746	0.028808
noVOC	2021	1	nsp14	nss	13	486	-0.00017	0.001153
noVOC	2021	1	nsp14	nss	14	497	-0.003811	0.007527
noVOC	2021	1	nsp15	nss	1	107	-0.029642	0.000206
noVOC	2021	1	nsp15	nss	2	116	-0.000519	0.000472
noVOC	2021	1	nsp15	nss	3	131	-0.001677	0.003389
noVOC	2021	1	nsp15	nss	4	185	-0.002343	0.000889
noVOC	2021	1	nsp15	nss	5	192	-0.002343	0.000889
noVOC	2021	1	nsp15	nss	6	204	-0.000288	0.002349
noVOC	2021	1	nsp15	nss	7	247	-0.001921	0.000729
noVOC	2021	1	nsp15	nss	8	268	-0.000146	0.000607
noVOC	2021	1	nsp15	nss	9	280	-0.015713	4.9e-05
noVOC	2021	1	nsp15	nss	10	290	-0.000446	0.000405
noVOC	2021	1	nsp15	nss	11	308	-0.004525	0.01457
noVOC	2021	1	nsp16	nss	1	70	-0.001702	0.008544
noVOC	2021	1	nsp16	nss	2	163	-0.016586	0.005855
noVOC	2021	1	nsp16	nss	3	168	-0.001632	0.003076
noVOC	2021	1	nsp16	nss	4	169	-0.012711	0.000574
noVOC	2021	1	nsp16	nss	5	193	-0.00018	0.000788
noVOC	2021	1	nsp16	nss	6	195	-0.005797	0.005399
noVOC	2021	1	nsp16	nss	7	196	-0.000195	0.000857
noVOC	2021	1	nsp16	nss	8	198	-0.000203	0.000892
noVOC	2021	1	nsp16	nss	9	208	-0.002741	0.001069
noVOC	2021	1	nsp16	nss	10	219	-0.015068	0.00068
noVOC	2021	1	nsp16	nss	11	232	-0.000641	0.00051
noVOC	2021	1	nsp2	nss	1	36	-3.36043	0.039256
noVOC	2021	1	nsp2	nss	2	161	-0.001094	0.000402
noVOC	2021	1	nsp2	nss	3	205	-0.001169	0.002454
noVOC	2021	1	nsp2	nss	4	257	-0.001851	0.000729
noVOC	2021	1	nsp2	nss	5	266	-0.000565	0.001221
noVOC	2021	1	nsp2	nss	6	336	-0.001506	0.00061
noVOC	2021	1	nsp2	nss	7	439	-0.001451	0.001285
noVOC	2021	1	nsp2	nss	8	552	-0.001071	0.000434
noVOC	2021	1	nsp2	nss	9	621	-0.002488	0.00097
noVOC	2021	1	nsp3	nss	1	43	-0.002605	0.001011
noVOC	2021	1	nsp3	nss	2	54	-0.00646	0.002602
noVOC	2021	1	nsp3	nss	3	59	-0.00013	0.000653
noVOC	2021	1	nsp3	nss	4	155	-0.000135	0.000505
noVOC	2021	1	nsp3	nss	5	231	-0.001506	0.00061
noVOC	2021	1	nsp3	nss	6	237	-0.000282	0.001221
noVOC	2021	1	nsp3	nss	7	263	-0.000917	0.004659
noVOC	2021	1	nsp3	nss	8	266	-0.001485	0.000503
noVOC	2021	1	nsp3	nss	9	322	-0.000153	0.000634
noVOC	2021	1	nsp3	nss	10	408	-0.000256	0.000611
noVOC	2021	1	nsp3	nss	11	475	-0.000486	0.000991
noVOC	2021	1	nsp3	nss	12	584	-0.004516	0.000144
noVOC	2021	1	nsp3	nss	13	619	-0.000431	0.001836
noVOC	2021	1	nsp3	nss	14	652	-0.0002	0.000491
noVOC	2021	1	nsp3	nss	15	723	-0.001603	0.00065
noVOC	2021	1	nsp3	nss	16	759	-0.072269	0.043549
noVOC	2021	1	nsp3	nss	17	904	-0.000712	0.001528
noVOC	2021	1	nsp3	nss	18	1104	-5.6e-05	0.000597
noVOC	2021	1	nsp3	nss	19	1268	-0.000871	0.00054
noVOC	2021	1	nsp3	nss	20	1316	-0.001603	0.00065
noVOC	2021	1	nsp3	nss	21	1466	-0.003002	0.001175
noVOC	2021	1	nsp3	nss	22	1475	-0.000203	0.000999
noVOC	2021	1	nsp3	nss	23	1488	-0.001444	0.00227
noVOC	2021	1	nsp3	nss	24	1498	-25.8712	0
noVOC	2021	1	nsp3	nss	25	1512	-0.002675	0.001052
noVOC	2021	1	nsp3	nss	26	1514	-0.000984	0.004111
noVOC	2021	1	nsp3	nss	27	1528	-0.001305	0.000995
noVOC	2021	1	nsp3	nss	28	1628	-0.000214	0.000521
noVOC	2021	1	nsp3	nss	29	1867	-0.001044	0.000421
noVOC	2021	1	nsp3	nss	30	1896	-5.2e-05	0.000561
noVOC	2021	1	nsp3	nss	31	1934	-0.000102	0.000519
noVOC	2021	1	nsp3	nss	32	1940	-0.003118	0.000255
noVOC	2021	1	nsp4	nss	1	19	-9.8e-05	0.000561
noVOC	2021	1	nsp4	nss	2	71	-0.000491	0.002744
noVOC	2021	1	nsp4	nss	3	103	-0.001908	0.004016
noVOC	2021	1	nsp4	nss	4	270	-0.00323	0.006559
noVOC	2021	1	nsp4	nss	5	290	-0.003498	0.0013
noVOC	2021	1	nsp4	nss	6	315	-0.003498	0.0013
noVOC	2021	1	nsp4	nss	7	427	-0.009426	0.003057
noVOC	2021	1	nsp4	nss	8	447	-0.001995	0.000809
noVOC	2021	1	nsp5A	nss	1	128	-0.00063	0.00193
noVOC	2021	1	nsp5A	nss	2	228	-0.002446	0.036426
noVOC	2021	1	nsp5A	nss	3	278	-0.016055	0.007113
noVOC	2021	1	nsp6	nss	1	26	-0.000707	0.001528
noVOC	2021	1	nsp6	nss	2	60	-0.001098	0.000421
noVOC	2021	1	nsp6	nss	3	67	-0.001098	0.000421
noVOC	2021	1	nsp6	nss	4	195	-0.001234	0.000364
noVOC	2021	1	nsp7	nss	1	46	-0.001506	0.00061
noVOC	2021	1	nsp7	nss	2	56	-0.000565	0.001221
noVOC	2021	1	nsp8	nss	1	125	-0.002159	0.000729
noVOC	2021	1	nsp9	nss	0	0	0	0
noVOC	2021	2	E	nss	1	16	-0.024505	0.000664
noVOC	2021	2	E	nss	2	21	-0.173712	0.003289
noVOC	2021	2	E	nss	3	57	-0.05312	0.001097
noVOC	2021	2	M	nss	1	15	-0.010102	0.007268
noVOC	2021	2	M	nss	2	123	-0.024519	0.009892
noVOC	2021	2	M	nss	3	143	-0.001172	0.000475
noVOC	2021	2	M	nss	4	158	-0.001995	0.000809
noVOC	2021	2	M	nss	5	198	-0.001897	0.000769
noVOC	2021	2	M	nss	6	203	-0.001192	0.000436
noVOC	2021	2	M	nss	7	204	-0.000693	0.000238
noVOC	2021	2	N	nss	1	57	-0.00113	0.004873
noVOC	2021	2	N	nss	2	170	-0.001701	0.000689
noVOC	2021	2	N	nss	3	188	-0.000992	0.001935
noVOC	2021	2	N	nss	4	244	-0.00012	0.000648
noVOC	2021	2	N	nss	5	270	-0.001897	0.000769
noVOC	2021	2	N	nss	6	276	-0.001673	0.001657
noVOC	2021	2	N	nss	7	277	-0.0012	0.002251
noVOC	2021	2	N	nss	8	278	-0.001897	0.000769
noVOC	2021	2	N	nss	9	287	-0.001897	0.000769
noVOC	2021	2	N	nss	10	293	-0.000641	0.000361
noVOC	2021	2	N	nss	11	379	-0.000496	0.002145
noVOC	2021	2	N	nss	12	392	-0.001897	0.000769
noVOC	2021	2	N	nss	13	398	-0.001897	0.000769
noVOC	2021	2	ORF10	nss	0	0	0	0
noVOC	2021	2	ORF3a	nss	1	39	-0.001603	0.00065
noVOC	2021	2	ORF3a	nss	2	120	-0.000204	0.00245
noVOC	2021	2	ORF3a	nss	3	126	-0.003929	0.00135
noVOC	2021	2	ORF3a	nss	4	159	-0.001861	0.004016
noVOC	2021	2	ORF3a	nss	5	163	-0.002245	0.004646
noVOC	2021	2	ORF3a	nss	6	193	-120.67	4.1e-05
noVOC	2021	2	ORF3a	nss	7	228	-0.002333	0.000889
noVOC	2021	2	ORF3a	nss	8	270	-0.002439	0.00093
noVOC	2021	2	ORF7a	nss	1	20	-7.5e-05	0.00132
noVOC	2021	2	ORF7a	nss	2	28	-0.003952	0.000689
noVOC	2021	2	ORF7a	nss	3	41	-0.009936	0.004636
noVOC	2021	2	ORF7a	nss	4	44	-0.008916	0.001667
noVOC	2021	2	ORF7a	nss	5	49	-0.005259	0.00393
noVOC	2021	2	ORF7a	nss	6	69	-0.000917	0.001428
noVOC	2021	2	ORF7a	nss	7	73	-0.002501	0.003891
noVOC	2021	2	ORF7a	nss	8	74	-0.010664	0.001859
noVOC	2021	2	ORF7a	nss	9	80	-0.00178	0.001242
noVOC	2021	2	ORF7a	nss	10	81	-0.014191	0.011588
noVOC	2021	2	ORF7a	nss	11	85	-0.003657	0.000815
noVOC	2021	2	ORF7a	nss	12	87	-0.003259	0.008191
noVOC	2021	2	ORF7a	nss	13	91	-0.003177	0.001003
noVOC	2021	2	ORF7a	nss	14	95	-0.01148	0.005647
noVOC	2021	2	ORF7a	nss	15	97	-0.000406	0.007083
noVOC	2021	2	ORF7a	nss	16	105	-0.010411	0.001815
noVOC	2021	2	ORF7a	nss	17	111	-0.005661	0.01048
noVOC	2021	2	ORF8	nss	1	86	-0.00215	0.010852
noVOC	2021	2	ORF8	nss	2	91	-0.000928	0.000283
noVOC	2021	2	ORF8	nss	3	98	-0.001701	0.000689
noVOC	2021	2	ORF8	nss	4	103	-0.001105	0.000485
noVOC	2021	2	RdRP	nss	1	28	-0.001596	0.00688
noVOC	2021	2	RdRP	nss	2	43	-0.003106	0.001258
noVOC	2021	2	RdRP	nss	3	44	-0.009317	0.00377
noVOC	2021	2	RdRP	nss	4	53	-0.000705	0.000749
noVOC	2021	2	RdRP	nss	5	90	-0.001701	0.000689
noVOC	2021	2	RdRP	nss	6	121	-0.00064	0.002141
noVOC	2021	2	RdRP	nss	7	136	-5.3e-05	0.000765
noVOC	2021	2	RdRP	nss	8	146	-0.001136	0.002454
noVOC	2021	2	RdRP	nss	9	165	-0.000125	0.000695
noVOC	2021	2	RdRP	nss	10	174	-0.006425	0.002602
noVOC	2021	2	RdRP	nss	11	181	-0.00128	0.002765
noVOC	2021	2	RdRP	nss	12	189	-0.001897	0.000769
noVOC	2021	2	RdRP	nss	13	256	-0.000415	0.002307
noVOC	2021	2	RdRP	nss	14	322	-0.001995	0.000809
noVOC	2021	2	RdRP	nss	15	346	-0.0007	0.000259
noVOC	2021	2	RdRP	nss	16	371	-0.00069	0.001042
noVOC	2021	2	RdRP	nss	17	375	-0.001425	0.003076
noVOC	2021	2	RdRP	nss	18	403	-0.001125	0.000409
noVOC	2021	2	RdRP	nss	19	519	-2.7244	0
noVOC	2021	2	RdRP	nss	20	539	-0.007149	0.000127
noVOC	2021	2	RdRP	nss	21	540	-0.002145	0.000849
noVOC	2021	2	RdRP	nss	22	559	-0.002246	0.000889
noVOC	2021	2	RdRP	nss	23	595	-0.000569	0.000184
noVOC	2021	2	RdRP	nss	24	699	-0.000707	0.001528
noVOC	2021	2	RdRP	nss	25	700	-0.00085	0.001836
noVOC	2021	2	RdRP	nss	26	916	-157.254	3.4e-05
noVOC	2021	2	S	nss	1	34	-0.009056	0.003515
noVOC	2021	2	S	nss	2	51	-0.003105	0.001217
noVOC	2021	2	S	nss	3	66	-0.024894	0.009141
noVOC	2021	2	S	nss	4	69	-0.007171	0.020941
noVOC	2021	2	S	nss	5	80	-0.020066	0.024824
noVOC	2021	2	S	nss	6	91	-0.005491	0.008069
noVOC	2021	2	S	nss	7	101	-0.001603	0.002837
noVOC	2021	2	S	nss	8	102	-0.01397	0.026825
noVOC	2021	2	S	nss	9	111	-0.008586	0.034865
noVOC	2021	2	S	nss	10	116	-0.011038	0.004089
noVOC	2021	2	S	nss	11	122	-0.008119	0.00129
noVOC	2021	2	S	nss	12	123	-0.00721	0.02797
noVOC	2021	2	S	nss	13	124	-0.040351	0.03766
noVOC	2021	2	S	nss	14	133	-0.03262	0.032899
noVOC	2021	2	S	nss	15	134	-0.001652	0.002989
noVOC	2021	2	S	nss	16	135	-0.014449	0.028354
noVOC	2021	2	S	nss	17	144	-0.002879	0.015799
noVOC	2021	2	S	nss	18	146	-0.001747	0.003143
noVOC	2021	2	S	nss	19	165	-35.3039	0.001087
noVOC	2021	2	S	nss	20	167	-7.64659	0.048219
noVOC	2021	2	S	nss	21	170	-0.005259	0.001992
noVOC	2021	2	S	nss	22	175	-0.001468	0.001012
noVOC	2021	2	S	nss	23	179	-0.001238	0.007575
noVOC	2021	2	S	nss	24	181	-0.007569	0.011482
noVOC	2021	2	S	nss	25	183	-0.007569	0.011482
noVOC	2021	2	S	nss	26	185	-0.010545	0.020201
noVOC	2021	2	S	nss	27	192	-0.003205	0.000803
noVOC	2021	2	S	nss	28	193	-0.005771	0.011482
noVOC	2021	2	S	nss	29	195	-0.002696	0.007367
noVOC	2021	2	S	nss	30	203	-0.000698	0.001292
noVOC	2021	2	S	nss	31	215	-0.006409	0.003229
noVOC	2021	2	S	nss	32	223	-0.0045	0.001727
noVOC	2021	2	S	nss	33	244	-0.000825	0.009612
noVOC	2021	2	S	nss	34	249	-0.002475	0.010149
noVOC	2021	2	S	nss	35	261	-0.003341	0.0013
noVOC	2021	2	S	nss	36	266	-0.006589	0.013169
noVOC	2021	2	S	nss	37	270	-0.001978	0.013824
noVOC	2021	2	S	nss	38	275	-0.001252	0.007575
noVOC	2021	2	S	nss	39	281	-0.004933	0.001859
noVOC	2021	2	S	nss	40	283	-0.004816	0.001815
noVOC	2021	2	S	nss	41	293	-0.009767	0.013446
noVOC	2021	2	S	nss	42	296	-0.006181	0.020081
noVOC	2021	2	S	nss	43	299	-0.000665	0.001316
noVOC	2021	2	S	nss	44	303	-0.002774	0.009491
noVOC	2021	2	S	nss	45	306	-0.002234	0.011362
noVOC	2021	2	S	nss	46	308	-0.000185	0.011921
noVOC	2021	2	S	nss	47	309	-0.00343	0.000558
noVOC	2021	2	S	nss	48	310	-0.003915	0.002397
noVOC	2021	2	S	nss	49	315	-0.000738	0.001444
noVOC	2021	2	S	nss	50	320	-0.010105	0.015944
noVOC	2021	2	S	nss	51	364	-0.000481	0.000377
noVOC	2021	2	S	nss	52	383	-0.000251	0.000491
noVOC	2021	2	S	nss	53	417	-4.1e-05	0.000692
noVOC	2021	2	S	nss	54	421	-0.000586	0.002918
noVOC	2021	2	S	nss	55	427	-0.000618	0.001791
noVOC	2021	2	S	nss	56	474	-0.006245	0.000293
noVOC	2021	2	S	nss	57	484	-0.01172	0.012694
noVOC	2021	2	S	nss	58	488	-0.004745	0.001815
noVOC	2021	2	S	nss	59	494	-0.008901	0.003402
noVOC	2021	2	S	nss	60	499	-0.001059	0.005987
noVOC	2021	2	S	nss	61	511	-0.004975	0.001903
noVOC	2021	2	S	nss	62	514	-0.001044	0.007452
noVOC	2021	2	S	nss	63	519	-0.005655	0.011482
noVOC	2021	2	S	nss	64	521	-0.005854	0.011817
noVOC	2021	2	S	nss	65	530	-0.005822	0.011817
noVOC	2021	2	S	nss	66	584	-0.001643	0.00065
noVOC	2021	2	S	nss	67	628	-0.00155	0.000324
noVOC	2021	2	S	nss	68	661	-0.001484	0.003076
noVOC	2021	2	S	nss	69	674	-0.001257	0.000489
noVOC	2021	2	S	nss	70	705	-0.002182	0.000849
noVOC	2021	2	S	nss	71	745	-0.001334	0.002765
noVOC	2021	2	S	nss	72	810	-0.000317	0.000604
noVOC	2021	2	S	nss	73	844	-0.001817	0.000321
noVOC	2021	2	S	nss	74	869	-0.000871	0.001836
noVOC	2021	2	S	nss	75	933	-0.002045	0.000809
noVOC	2021	2	S	nss	76	947	-0.001312	0.002765
noVOC	2021	2	S	nss	77	960	-0.00146	0.003076
noVOC	2021	2	S	nss	78	975	-0.001302	0.002765
noVOC	2021	2	S	nss	79	1006	-0.004387	0.002524
noVOC	2021	2	S	nss	80	1010	-0.001597	0.003389
noVOC	2021	2	S	nss	81	1043	-0.001449	0.003076
noVOC	2021	2	S	nss	82	1070	-0.000565	0.001221
noVOC	2021	2	S	nss	83	1077	-0.006378	0.00252
noVOC	2021	2	S	nss	84	1158	-0.001073	0.000187
noVOC	2021	2	S	nss	85	1173	-0.002545	0.005489
noVOC	2021	2	S	nss	86	1209	-0.004264	0.001713
noVOC	2021	2	S	nss	87	1230	-0.003625	0.000199
noVOC	2021	2	S	nss	88	1231	-0.001001	0.002145
noVOC	2021	2	S	nss	89	1271	-0.001071	0.000231
noVOC	2021	2	S	nss	90	1277	-0.001079	0.000434
noVOC	2021	2	nsp1	nss	1	8	-0.000128	0.001186
noVOC	2021	2	nsp1	nss	2	23	-0.003213	0.006559
noVOC	2021	2	nsp1	nss	3	40	-0.001701	0.000711
noVOC	2021	2	nsp1	nss	4	84	-0.001136	0.002454
noVOC	2021	2	nsp1	nss	5	146	-0.001004	0.000407
noVOC	2021	2	nsp10	nss	1	1	-0.000993	0.002145
noVOC	2021	2	nsp10	nss	2	17	-0.000284	0.00046
noVOC	2021	2	nsp13	nss	1	20	-0.007057	0.001306
noVOC	2021	2	nsp13	nss	2	110	-0.001306	0.002765
noVOC	2021	2	nsp13	nss	3	125	-0.002035	0.000809
noVOC	2021	2	nsp13	nss	4	129	-9.6e-05	0.000764
noVOC	2021	2	nsp13	nss	5	161	-9.2e-05	0.000728
noVOC	2021	2	nsp13	nss	6	183	-0.000282	0.001221
noVOC	2021	2	nsp13	nss	7	200	-0.000215	0.001129
noVOC	2021	2	nsp13	nss	8	217	-3.44213	0.02796
noVOC	2021	2	nsp13	nss	9	232	-0.001897	0.000769
noVOC	2021	2	nsp13	nss	10	254	-0.000993	0.002145
noVOC	2021	2	nsp13	nss	11	279	-0.001701	0.000689
noVOC	2021	2	nsp13	nss	12	288	-0.002316	0.000164
noVOC	2021	2	nsp13	nss	13	524	-0.003242	0.000225
noVOC	2021	2	nsp13	nss	14	579	-0.000115	0.00091
noVOC	2021	2	nsp14	nss	1	6	-0.000186	0.002119
noVOC	2021	2	nsp14	nss	2	188	-0.000186	0.000494
noVOC	2021	2	nsp14	nss	3	204	-0.009403	0.002036
noVOC	2021	2	nsp14	nss	4	244	-0.001701	0.000689
noVOC	2021	2	nsp14	nss	5	252	-3.2e-05	0.000658
noVOC	2021	2	nsp14	nss	6	357	-0.000232	0.000615
noVOC	2021	2	nsp14	nss	7	370	-0.000836	0.000223
noVOC	2021	2	nsp14	nss	8	384	-0.00012	0.001758
noVOC	2021	2	nsp14	nss	9	405	-0.00312	0.006725
noVOC	2021	2	nsp14	nss	10	416	-0.007458	0.015573
noVOC	2021	2	nsp14	nss	11	420	-0.003732	0.031895
noVOC	2021	2	nsp14	nss	12	428	-0.00498	0.019092
noVOC	2021	2	nsp14	nss	13	430	-0.00996	0.019092
noVOC	2021	2	nsp14	nss	14	432	-0.000951	0.00226
noVOC	2021	2	nsp14	nss	15	436	-0.000951	0.00226
noVOC	2021	2	nsp14	nss	16	453	-0.029425	0.007264
noVOC	2021	2	nsp14	nss	17	454	-0.005437	0.015259
noVOC	2021	2	nsp14	nss	18	457	-0.002971	0.005162
noVOC	2021	2	nsp14	nss	19	460	-0.00996	0.019092
noVOC	2021	2	nsp14	nss	20	463	-0.019259	0.000737
noVOC	2021	2	nsp14	nss	21	467	-0.010148	0.019449
noVOC	2021	2	nsp14	nss	22	484	-0.001613	0.011913
noVOC	2021	2	nsp14	nss	23	486	-0.003619	0.018035
noVOC	2021	2	nsp15	nss	1	9	-0.003701	0.000809
noVOC	2021	2	nsp15	nss	2	31	-66.4472	0.000185
noVOC	2021	2	nsp15	nss	3	82	-0.012666	0.002765
noVOC	2021	2	nsp15	nss	4	91	-0.00014	0.000622
noVOC	2021	2	nsp15	nss	5	106	-0.00538	0.001175
noVOC	2021	2	nsp15	nss	6	111	-0.000238	0.00106
noVOC	2021	2	nsp15	nss	7	112	-0.00538	0.001175
noVOC	2021	2	nsp15	nss	8	118	-0.00557	0.001217
noVOC	2021	2	nsp15	nss	9	121	-0.002546	0.005918
noVOC	2021	2	nsp15	nss	10	135	-0.003017	0.002706
noVOC	2021	2	nsp15	nss	11	137	-0.001455	0.000725
noVOC	2021	2	nsp15	nss	12	151	-0.003679	0.005429
noVOC	2021	2	nsp15	nss	13	170	-0.003016	0.000786
noVOC	2021	2	nsp15	nss	14	186	-0.015672	0.008995
noVOC	2021	2	nsp15	nss	15	193	-0.003521	0.008177
noVOC	2021	2	nsp15	nss	16	213	-0.001455	0.000725
noVOC	2021	2	nsp15	nss	17	257	-0.000221	0.000985
noVOC	2021	2	nsp15	nss	18	258	-0.004507	0.004552
noVOC	2021	2	nsp15	nss	19	263	-0.00569	0.004963
noVOC	2021	2	nsp15	nss	20	269	-0.001263	0.00063
noVOC	2021	2	nsp15	nss	21	281	-0.089751	0.000346
noVOC	2021	2	nsp15	nss	22	287	-0.005952	0.0013
noVOC	2021	2	nsp16	nss	1	69	-2.5e-05	0.001017
noVOC	2021	2	nsp16	nss	2	71	-0.001603	0.00065
noVOC	2021	2	nsp16	nss	3	78	-0.002545	0.005489
noVOC	2021	2	nsp16	nss	4	115	-1.4e-05	0.001008
noVOC	2021	2	nsp16	nss	5	136	-0.006224	0.00252
noVOC	2021	2	nsp16	nss	6	166	-0.003122	0.001175
noVOC	2021	2	nsp16	nss	7	168	-0.003122	0.001175
noVOC	2021	2	nsp16	nss	8	169	-0.020629	0.000915
noVOC	2021	2	nsp16	nss	9	178	-0.002795	0.005598
noVOC	2021	2	nsp16	nss	10	195	-0.001397	0.005598
noVOC	2021	2	nsp16	nss	11	212	-0.002448	0.00528
noVOC	2021	2	nsp16	nss	12	232	-0.000368	0.000834
noVOC	2021	2	nsp16	nss	13	236	-0.006832	0.01363
noVOC	2021	2	nsp16	nss	14	241	-0.0014	0.004209
noVOC	2021	2	nsp16	nss	15	257	-0.004953	0.021194
noVOC	2021	2	nsp16	nss	16	261	-0.0013	0.004209
noVOC	2021	2	nsp2	nss	1	36	-3	0.037037
noVOC	2021	2	nsp2	nss	2	176	-0.007597	0.003012
noVOC	2021	2	nsp2	nss	3	216	-0.001294	0.000863
noVOC	2021	2	nsp2	nss	4	223	-0.000885	0.003702
noVOC	2021	2	nsp2	nss	5	273	-0.045909	0.000928
noVOC	2021	2	nsp2	nss	6	301	-0.00688	0.002683
noVOC	2021	2	nsp2	nss	7	374	-0.001447	0.006106
noVOC	2021	2	nsp2	nss	8	385	-0.002651	0.001052
noVOC	2021	2	nsp2	nss	9	407	-0.003132	0.001217
noVOC	2021	2	nsp2	nss	10	422	-0.001509	0.006238
noVOC	2021	2	nsp2	nss	11	439	-0.003134	0.004963
noVOC	2021	2	nsp2	nss	12	457	-0.000691	0.002954
noVOC	2021	2	nsp2	nss	13	495	-0.001666	0.003389
noVOC	2021	2	nsp2	nss	14	501	-0.002222	0.000849
noVOC	2021	2	nsp2	nss	15	515	-0.002419	0.005014
noVOC	2021	2	nsp2	nss	16	546	-0.000181	0.000747
noVOC	2021	2	nsp2	nss	17	566	-0.002328	0.000889
noVOC	2021	2	nsp2	nss	18	574	-0.000458	0.002824
noVOC	2021	2	nsp2	nss	19	594	-0.000602	0.008995
noVOC	2021	2	nsp2	nss	20	595	-9.9e-05	0.006055
noVOC	2021	2	nsp2	nss	21	596	-0.003565	0.007203
noVOC	2021	2	nsp2	nss	22	614	-0.000352	0.001016
noVOC	2021	2	nsp2	nss	23	619	-0.001182	0.000391
noVOC	2021	2	nsp2	nss	24	624	-0.00302	0.006238
noVOC	2021	2	nsp4	nss	1	16	-0.003989	0.00859
noVOC	2021	2	nsp4	nss	2	20	-0.002294	0.00093
noVOC	2021	2	nsp4	nss	3	46	-0.001531	0.000537
noVOC	2021	2	nsp4	nss	4	55	-0.004578	0.001684
noVOC	2021	2	nsp4	nss	5	79	-0.004685	0.009158
noVOC	2021	2	nsp4	nss	6	103	-0.004685	0.009158
noVOC	2021	2	nsp4	nss	7	105	-0.004578	0.001684
noVOC	2021	2	nsp4	nss	8	112	-0.00203	0.000747
noVOC	2021	2	nsp4	nss	9	116	-0.003997	0.001512
noVOC	2021	2	nsp4	nss	10	136	-0.00085	0.001836
noVOC	2021	2	nsp4	nss	11	146	-0.00085	0.001836
noVOC	2021	2	nsp4	nss	12	202	-0.001897	0.000769
noVOC	2021	2	nsp4	nss	13	224	-0.000993	0.002145
noVOC	2021	2	nsp4	nss	14	275	-0.006541	0.003982
noVOC	2021	2	nsp4	nss	15	313	-0.000118	0.001324
noVOC	2021	2	nsp4	nss	16	324	-16.1729	0
noVOC	2021	2	nsp4	nss	17	358	-0.002845	0.001052
noVOC	2021	2	nsp4	nss	18	377	-0.034137	0.000529
noVOC	2021	2	nsp4	nss	19	408	-0.003316	0.009781
noVOC	2021	2	nsp4	nss	20	427	-0.002521	0.000853
noVOC	2021	2	nsp4	nss	21	483	-0.002138	0.000809
noVOC	2021	2	nsp6	nss	1	39	-0.000116	0.0006
noVOC	2021	2	nsp6	nss	2	50	-0.001177	0.00064
noVOC	2021	2	nsp6	nss	3	80	-0.00077	0.000218
noVOC	2021	2	nsp6	nss	4	134	-0.00331	0.035604
noVOC	2021	2	nsp6	nss	5	190	-0.00157	0.003389
noVOC	2021	2	nsp6	nss	6	204	-0.002094	0.000849
noVOC	2021	2	nsp6	nss	7	241	-0.001701	0.000689
noVOC	2021	2	nsp6	nss	8	273	-0.001055	0.000574
noVOC	2021	2	nsp7	nss	0	0	0	0
noVOC	2021	2	nsp8	nss	1	35	-0.001506	0.00061
noVOC	2021	2	nsp8	nss	2	63	-0.001425	0.003076
noVOC	2021	2	nsp8	nss	3	76	-0.000569	0.001843
noVOC	2021	2	nsp8	nss	4	121	-0.001506	0.00061
noVOC	2021	2	nsp8	nss	5	125	-0.024519	0.009892
noVOC	2021	2	nsp8	nss	6	177	-0.001104	0.001789
noVOC	2021	2	nsp9	nss	1	4	-0.00107	0.002145
noVOC	2021	2	nsp9	nss	2	67	-0.001799	0.000729
noVOC	2021	2	nsp9	nss	3	97	-0.000947	0.001801
noVOC	2021	2	nsp9	nss	4	100	-0.001799	0.000729
noVOC	2021	2	nsp9	nss	5	102	-0.001799	0.000729
noVOC	2021	3	E	nss	1	16	-0.010018	0.003337
noVOC	2021	3	E	nss	2	25	-0.062452	0.000729
noVOC	2021	3	E	nss	3	32	-0.236752	0.014636
noVOC	2021	3	E	nss	4	53	-0.02902	0.000102
noVOC	2021	3	E	nss	5	67	-0.022248	0.002076
noVOC	2021	3	M	nss	1	12	-0.000677	0.00163
noVOC	2021	3	M	nss	2	38	-0.016373	0.006617
noVOC	2021	3	M	nss	3	111	-0.001707	0.002879
noVOC	2021	3	M	nss	4	119	-0.00157	0.003389
noVOC	2021	3	M	nss	5	122	-0.001715	0.003702
noVOC	2021	3	M	nss	6	123	-0.016692	0.006745
noVOC	2021	3	M	nss	7	143	-0.002007	0.00433
noVOC	2021	3	M	nss	8	151	-0.011576	0.007333
noVOC	2021	3	M	nss	9	153	-0.003189	0.00941
noVOC	2021	3	M	nss	10	158	-0.003052	0.013429
noVOC	2021	3	M	nss	11	168	-0.005897	0.004229
noVOC	2021	3	M	nss	12	169	-0.002664	0.011573
noVOC	2021	3	M	nss	13	170	-0.004408	0.009488
noVOC	2021	3	M	nss	14	174	-0.0005	0.015881
noVOC	2021	3	M	nss	15	178	-0.007689	0.002635
noVOC	2021	3	M	nss	16	182	-0.00465	0.002009
noVOC	2021	3	M	nss	17	190	-8.3e-05	0.001431
noVOC	2021	3	M	nss	18	195	-0.003797	0.008177
noVOC	2021	3	M	nss	19	196	-0.012797	0.004597
noVOC	2021	3	M	nss	20	208	-0.004228	0.018121
noVOC	2021	3	M	nss	21	221	-0.001506	0.00061
noVOC	2021	3	N	nss	1	31	-0.00615	0.031948
noVOC	2021	3	N	nss	2	32	-0.021841	0.042992
noVOC	2021	3	N	nss	3	46	-0.001624	0.00065
noVOC	2021	3	N	nss	4	175	-0.00085	0.001836
noVOC	2021	3	N	nss	5	203	-8.04302	0.038893
noVOC	2021	3	N	nss	6	207	-0.001799	0.000729
noVOC	2021	3	N	nss	7	264	-0.001025	0.002145
noVOC	2021	3	N	nss	8	290	-0.000271	0.000556
noVOC	2021	3	N	nss	9	356	-0.000552	0.000289
noVOC	2021	3	N	nss	10	394	-0.00128	0.002765
noVOC	2021	3	N	nss	11	418	-0.003313	0.000777
noVOC	2021	3	N	nss	12	419	-0.001985	0.000769
noVOC	2021	3	ORF10	nss	1	20	-0.002577	0.000279
noVOC	2021	3	ORF10	nss	2	23	-0.001515	0.00161
noVOC	2021	3	ORF10	nss	3	30	-0.005486	0.000729
noVOC	2021	3	ORF3a	nss	1	2	-0.00045	0.000978
noVOC	2021	3	ORF3a	nss	2	85	-0.004952	0.034675
noVOC	2021	3	ORF3a	nss	3	103	-35.6155	0.000212
noVOC	2021	3	ORF3a	nss	4	110	-0.001926	0.006365
noVOC	2021	3	ORF3a	nss	5	119	-0.007654	0.001506
noVOC	2021	3	ORF3a	nss	6	124	-0.001715	0.003702
noVOC	2021	3	ORF3a	nss	7	127	-0.003253	0.000387
noVOC	2021	3	ORF3a	nss	8	128	-4.85756	0
noVOC	2021	3	ORF3a	nss	9	129	-0.004199	0.001685
noVOC	2021	3	ORF3a	nss	10	135	-0.000749	0.000516
noVOC	2021	3	ORF3a	nss	11	139	-0.000783	0.002138
noVOC	2021	3	ORF3a	nss	12	141	-0.002494	0.001011
noVOC	2021	3	ORF3a	nss	13	145	-0.001278	0.002773
noVOC	2021	3	ORF3a	nss	14	149	-0.000522	0.000673
noVOC	2021	3	ORF3a	nss	15	162	-0.001861	0.004016
noVOC	2021	3	ORF3a	nss	16	164	-1.2e-05	0.002571
noVOC	2021	3	ORF3a	nss	17	179	-0.002494	0.001011
noVOC	2021	3	ORF3a	nss	18	194	-0.000942	0.002347
noVOC	2021	3	ORF3a	nss	19	196	-39.311	2e-06
noVOC	2021	3	ORF3a	nss	20	209	-0.000938	0.000292
noVOC	2021	3	ORF3a	nss	21	221	-0.001566	0.004294
noVOC	2021	3	ORF6	nss	1	61	-0.001338	0.000332
noVOC	2021	3	ORF7a	nss	1	54	-0.000112	0.001206
noVOC	2021	3	ORF7a	nss	2	57	-0.007233	0.0013
noVOC	2021	3	ORF7a	nss	3	59	-0.000133	0.001327
noVOC	2021	3	ORF7a	nss	4	64	-0.007535	0.007203
noVOC	2021	3	ORF7a	nss	5	91	-0.000226	0.0012
noVOC	2021	3	ORF7a	nss	6	95	-0.000159	0.005517
noVOC	2021	3	ORF7a	nss	7	103	-0.003187	0.001126
noVOC	2021	3	ORF7a	nss	8	106	-0.016039	0.007905
noVOC	2021	3	ORF8	nss	1	13	-0.008894	0.0036
noVOC	2021	3	ORF8	nss	2	99	-0.001506	0.00061
noVOC	2021	3	ORF8	nss	3	107	-9.6e-05	0.000563
noVOC	2021	3	RdRP	nss	1	23	-0.002263	0.000889
noVOC	2021	3	RdRP	nss	2	71	-0.001732	0.000689
noVOC	2021	3	RdRP	nss	3	111	-0.001732	0.000689
noVOC	2021	3	RdRP	nss	4	199	-0.001633	0.00065
noVOC	2021	3	RdRP	nss	5	227	-0.001633	0.00065
noVOC	2021	3	RdRP	nss	6	301	-0.000525	0.0005
noVOC	2021	3	RdRP	nss	7	426	-0.000501	0.000311
noVOC	2021	3	RdRP	nss	8	431	-0.000125	0.000557
noVOC	2021	3	RdRP	nss	9	494	-0.001223	0.000475
noVOC	2021	3	RdRP	nss	10	528	-6.2e-05	0.000671
noVOC	2021	3	RdRP	nss	11	536	-0.000959	0.000769
noVOC	2021	3	RdRP	nss	12	551	-0.000638	0.000391
noVOC	2021	3	RdRP	nss	13	560	-0.001918	0.000769
noVOC	2021	3	RdRP	nss	14	595	-0.000582	0.00018
noVOC	2021	3	RdRP	nss	15	636	-0.00255	0.00097
noVOC	2021	3	RdRP	nss	16	637	-0.002138	0.00433
noVOC	2021	3	RdRP	nss	17	659	-2e-06	0.002683
noVOC	2021	3	RdRP	nss	18	662	-0.001982	0.004016
noVOC	2021	3	RdRP	nss	19	675	-0.002294	0.004646
noVOC	2021	3	RdRP	nss	20	679	-0.002765	0.001296
noVOC	2021	3	RdRP	nss	21	826	-0.002331	0.000722
noVOC	2021	3	RdRP	nss	22	832	-0.001788	0.000689
noVOC	2021	3	RdRP	nss	23	875	-0.000309	0.000519
noVOC	2021	3	RdRP	nss	24	916	-285.332	1.1e-05
noVOC	2021	3	S	nss	1	40	-0.000276	0.002657
noVOC	2021	3	S	nss	2	43	-0.001529	0.000394
noVOC	2021	3	S	nss	3	63	-0.013422	0.005185
noVOC	2021	3	S	nss	4	64	-0.000222	0.007189
noVOC	2021	3	S	nss	5	68	-0.006547	0.013169
noVOC	2021	3	S	nss	6	100	-0.000896	0.001951
noVOC	2021	3	S	nss	7	101	-0.007141	0.002682
noVOC	2021	3	S	nss	8	102	-0.008533	0.016968
noVOC	2021	3	S	nss	9	130	-0.008003	0.015573
noVOC	2021	3	S	nss	10	147	-0.000968	0.008135
noVOC	2021	3	S	nss	11	148	-0.001474	0.00896
noVOC	2021	3	S	nss	12	158	-0.001272	0.007919
noVOC	2021	3	S	nss	13	164	-14.0995	0
noVOC	2021	3	S	nss	14	168	-25.7161	0.009237
noVOC	2021	3	S	nss	15	170	-12.3387	0.01086
noVOC	2021	3	S	nss	16	171	-0.012607	0.004913
noVOC	2021	3	S	nss	17	174	-0.000629	0.001409
noVOC	2021	3	S	nss	18	218	-0.008044	0.009456
noVOC	2021	3	S	nss	19	220	-0.000678	0.008503
noVOC	2021	3	S	nss	20	222	-0.000741	0.002408
noVOC	2021	3	S	nss	21	225	-0.005262	0.001992
noVOC	2021	3	S	nss	22	240	-0.004069	0.008503
noVOC	2021	3	S	nss	23	241	-0.000522	0.004743
noVOC	2021	3	S	nss	24	246	-0.003912	0.008177
noVOC	2021	3	S	nss	25	258	-0.001129	0.000852
noVOC	2021	3	S	nss	26	268	-0.000339	0.000779
noVOC	2021	3	S	nss	27	277	-0.002491	0.004768
noVOC	2021	3	S	nss	28	280	-0.002845	0.001134
noVOC	2021	3	S	nss	29	302	-0.000847	0.003919
noVOC	2021	3	S	nss	30	340	-0.000198	0.001051
noVOC	2021	3	S	nss	31	376	-0.004119	0.003212
noVOC	2021	3	S	nss	32	382	-0.000393	0.002593
noVOC	2021	3	S	nss	33	384	-0.029586	0.011624
noVOC	2021	3	S	nss	34	436	-0.004332	0.001727
noVOC	2021	3	S	nss	35	453	-0.002707	0.015605
noVOC	2021	3	S	nss	36	464	-0.003139	0.004896
noVOC	2021	3	S	nss	37	466	-0.007192	0.014881
noVOC	2021	3	S	nss	38	478	-0.001382	0.009932
noVOC	2021	3	S	nss	39	490	-0.006128	0.011617
noVOC	2021	3	S	nss	40	503	-0.003926	0.001555
noVOC	2021	3	S	nss	41	531	-0.004227	0.00883
noVOC	2021	3	S	nss	42	544	-0.015399	0.028455
noVOC	2021	3	S	nss	43	548	-0.003617	0.007527
noVOC	2021	3	S	nss	44	673	-0.000565	0.001221
noVOC	2021	3	S	nss	45	710	-0.000972	0.002231
noVOC	2021	3	S	nss	46	716	-0.000136	0.002609
noVOC	2021	3	S	nss	47	773	-0.001115	0.00178
noVOC	2021	3	S	nss	48	799	-0.001506	0.00061
noVOC	2021	3	S	nss	49	804	-0.001603	0.00065
noVOC	2021	3	S	nss	50	806	-0.001071	0.000434
noVOC	2021	3	S	nss	51	821	-0.000193	0.000452
noVOC	2021	3	S	nss	52	889	-0.000288	0.001362
noVOC	2021	3	S	nss	53	896	-0.001829	0.000729
noVOC	2021	3	S	nss	54	912	-0.00101	0.002145
noVOC	2021	3	S	nss	55	923	-7.32898	0
noVOC	2021	3	S	nss	56	938	-0.000782	0.000197
noVOC	2021	3	S	nss	57	970	-8.3e-05	0.000712
noVOC	2021	3	S	nss	58	982	-0.000424	0.005489
noVOC	2021	3	S	nss	59	1018	-0.000981	0.000611
noVOC	2021	3	S	nss	60	1103	-0.000108	0.00073
noVOC	2021	3	S	nss	61	1185	-0.006035	0.01278
noVOC	2021	3	S	nss	62	1231	-0.004007	0.000222
noVOC	2021	3	S	nss	63	1232	-0.000396	0.000604
noVOC	2021	3	S	nss	64	1237	-0.001515	0.000739
noVOC	2021	3	S	nss	65	1269	-0.000502	0.000367
noVOC	2021	3	nsp1	nss	1	4	-0.009382	0.0036
noVOC	2021	3	nsp1	nss	2	81	-0.000406	0.000408
noVOC	2021	3	nsp1	nss	3	82	-0.00312	0.006725
noVOC	2021	3	nsp1	nss	4	96	-0.000384	0.000557
noVOC	2021	3	nsp1	nss	5	130	-0.001701	0.000845
noVOC	2021	3	nsp1	nss	6	147	-7.4e-05	0.000976
noVOC	2021	3	nsp1	nss	7	177	-0.000707	0.001528
noVOC	2021	3	nsp10	nss	1	70	-0.00085	0.001836
noVOC	2021	3	nsp10	nss	2	78	-0.001897	0.000769
noVOC	2021	3	nsp10	nss	3	118	-0.002294	0.00093
noVOC	2021	3	nsp14	nss	1	906	-0.000175	0.000777
noVOC	2021	3	nsp14	nss	2	908	-0.001751	0.003702
noVOC	2021	3	nsp14	nss	3	918	-0.002139	0.000849
noVOC	2021	3	nsp14	nss	4	952	-35.7262	1e-06
noVOC	2021	3	nsp14	nss	5	964	-0.002751	0.001052
noVOC	2021	3	nsp14	nss	6	991	-0.000354	0.001528
noVOC	2021	3	nsp14	nss	7	1011	-0.000873	0.001781
noVOC	2021	3	nsp14	nss	8	1299	-0.014848	0.031597
noVOC	2021	3	nsp14	nss	9	1306	-0.002035	0.000809
noVOC	2021	3	nsp14	nss	10	1310	-0.015613	0.01573
noVOC	2021	3	nsp14	nss	11	1319	-0.008769	0.015227
noVOC	2021	3	nsp14	nss	12	1322	-0.012808	0.016269
noVOC	2021	3	nsp14	nss	13	1324	-0.009399	0.016269
noVOC	2021	3	nsp14	nss	14	1342	-0.00773	0.002587
noVOC	2021	3	nsp14	nss	15	1347	-0.00589	0.009838
noVOC	2021	3	nsp14	nss	16	1350	-0.002305	0.020185
noVOC	2021	3	nsp14	nss	17	1362	-0.003664	0.006431
noVOC	2021	3	nsp14	nss	18	1374	-0.003917	0.004896
noVOC	2021	3	nsp14	nss	19	1376	-0.020354	0.033435
noVOC	2021	3	nsp14	nss	20	1378	-0.001912	0.001445
noVOC	2021	3	nsp14	nss	21	1386	-0.034671	0.044495
noVOC	2021	3	nsp14	nss	22	1393	-0.000188	0.002163
noVOC	2021	3	nsp14	nss	23	1397	-0.009092	0.012448
noVOC	2021	3	nsp15	nss	1	19	-0.000724	0.001202
noVOC	2021	3	nsp15	nss	2	95	-3.9e-05	0.001005
noVOC	2021	3	nsp15	nss	3	105	-0.002178	0.000849
noVOC	2021	3	nsp15	nss	4	107	-0.020521	0.000343
noVOC	2021	3	nsp15	nss	5	128	-0.000201	0.000765
noVOC	2021	3	nsp15	nss	6	153	-0.002475	0.00093
noVOC	2021	3	nsp15	nss	7	190	-0.002385	0.00093
noVOC	2021	3	nsp15	nss	8	204	-0.000493	0.00265
noVOC	2021	3	nsp15	nss	9	259	-0.000951	0.00038
noVOC	2021	3	nsp15	nss	10	274	-0.001995	0.000809
noVOC	2021	3	nsp15	nss	11	279	-5.3e-05	0.000798
noVOC	2021	3	nsp15	nss	12	299	-0.00085	0.001836
noVOC	2021	3	nsp15	nss	13	319	-0.00011	0.00059
noVOC	2021	3	nsp15	nss	14	327	-0.000213	0.001512
noVOC	2021	3	nsp15	nss	15	338	-0.001701	0.000689
noVOC	2021	3	nsp16	nss	1	9	-0.000993	0.002145
noVOC	2021	3	nsp16	nss	2	14	-0.000993	0.002145
noVOC	2021	3	nsp16	nss	3	15	-0.000779	0.000216
noVOC	2021	3	nsp16	nss	4	70	-0.000428	0.000398
noVOC	2021	3	nsp16	nss	5	109	-0.001799	0.00079
noVOC	2021	3	nsp16	nss	6	136	-0.037443	0.016034
noVOC	2021	3	nsp16	nss	7	162	-0.000707	0.001528
noVOC	2021	3	nsp16	nss	8	163	-0.040055	0.015584
noVOC	2021	3	nsp16	nss	9	191	-0.000857	0.003702
noVOC	2021	3	nsp16	nss	10	195	-0.00093	0.004016
noVOC	2021	3	nsp16	nss	11	234	-0.004287	0.018372
noVOC	2021	3	nsp16	nss	12	284	-0.000113	0.000921
noVOC	2021	3	nsp2	nss	1	70	-0.000124	0.000627
noVOC	2021	3	nsp2	nss	2	88	-0.001441	0.003076
noVOC	2021	3	nsp2	nss	3	178	-0.001149	0.002454
noVOC	2021	3	nsp2	nss	4	198	-0.001969	0.000769
noVOC	2021	3	nsp2	nss	5	244	-0.001969	0.000769
noVOC	2021	3	nsp2	nss	6	246	-0.001245	0.002251
noVOC	2021	3	nsp2	nss	7	255	-0.000117	0.000585
noVOC	2021	3	nsp2	nss	8	273	-0.042787	0.000952
noVOC	2021	3	nsp2	nss	9	343	-0.001091	0.000619
noVOC	2021	3	nsp2	nss	10	378	-0.001603	0.00065
noVOC	2021	3	nsp2	nss	11	417	-0.001736	0.003702
noVOC	2021	3	nsp2	nss	12	439	-0.000942	0.004016
noVOC	2021	3	nsp2	nss	13	516	-0.001019	0.002145
noVOC	2021	3	nsp2	nss	14	517	-0.001947	0.000875
noVOC	2021	3	nsp2	nss	15	566	-0.00197	0.000769
noVOC	2021	3	nsp2	nss	16	585	-0.001799	0.000729
noVOC	2021	3	nsp2	nss	17	596	-0.008851	0.00343
noVOC	2021	3	nsp2	nss	18	604	-0.000651	0.000642
noVOC	2021	3	nsp2	nss	19	605	-0.001818	0.000997
noVOC	2021	3	nsp2	nss	20	634	-0.002892	0.001134
noVOC	2021	3	nsp3	nss	1	30	-0.002435	0.002633
noVOC	2021	3	nsp3	nss	2	48	-0.000575	0.002454
noVOC	2021	3	nsp3	nss	3	109	-0.001956	0.000769
noVOC	2021	3	nsp3	nss	4	155	-0.000349	0.002158
noVOC	2021	3	nsp3	nss	5	192	-0.001755	0.000689
noVOC	2021	3	nsp3	nss	6	197	-0.000108	0.000645
noVOC	2021	3	nsp3	nss	7	251	-0.0037	0.014027
noVOC	2021	3	nsp3	nss	8	263	-0.001903	0.00875
noVOC	2021	3	nsp3	nss	9	279	-0.002247	0.000889
noVOC	2021	3	nsp3	nss	10	327	-0.001607	0.003389
noVOC	2021	3	nsp3	nss	11	350	-0.002247	0.000889
noVOC	2021	3	nsp3	nss	12	369	-0.001945	0.004016
noVOC	2021	3	nsp3	nss	13	374	-0.000159	0.00093
noVOC	2021	3	nsp3	nss	14	387	-0.001976	0.003083
noVOC	2021	3	nsp3	nss	15	450	-0.000288	0.003577
noVOC	2021	3	nsp3	nss	16	464	-0.000124	0.000579
noVOC	2021	3	nsp3	nss	17	479	-0.00172	0.000689
noVOC	2021	3	nsp3	nss	18	492	-0.000356	0.001528
noVOC	2021	3	nsp3	nss	19	502	-0.000855	0.001836
noVOC	2021	3	nsp3	nss	20	520	-0.001614	0.00065
noVOC	2021	3	nsp3	nss	21	522	-0.000419	0.000428
noVOC	2021	3	nsp3	nss	22	540	-0.0005	0.00161
noVOC	2021	3	nsp3	nss	23	615	-0.001425	0.002377
noVOC	2021	3	nsp3	nss	24	619	-0.002074	0.000809
noVOC	2021	3	nsp3	nss	25	620	-0.001552	0.002765
noVOC	2021	3	nsp3	nss	26	622	-0.00015	0.00068
noVOC	2021	3	nsp3	nss	27	626	-0.001774	0.002765
noVOC	2021	3	nsp3	nss	28	632	-0.001552	0.002765
noVOC	2021	3	nsp3	nss	29	637	-3.8e-05	0.002585
noVOC	2021	3	nsp3	nss	30	656	-0.000425	0.001836
noVOC	2021	3	nsp3	nss	31	719	-0.000576	0.000204
noVOC	2021	3	nsp3	nss	32	730	-0.001709	0.000689
noVOC	2021	3	nsp3	nss	33	752	-0.000565	0.001221
noVOC	2021	3	nsp3	nss	34	759	-0.003705	0.002175
noVOC	2021	3	nsp3	nss	35	786	-0.000867	0.001836
noVOC	2021	3	nsp3	nss	36	799	-0.001835	0.000729
noVOC	2021	3	nsp3	nss	37	804	-0.001013	0.002145
noVOC	2021	3	nsp3	nss	38	824	-0.000126	0.000579
noVOC	2021	3	nsp3	nss	39	868	-0.015735	0.000526
noVOC	2021	3	nsp3	nss	40	984	-0.001635	0.00067
noVOC	2021	3	nsp3	nss	41	1031	-3.30291	0.029458
noVOC	2021	3	nsp3	nss	42	1087	-0.000655	0.002076
noVOC	2021	3	nsp3	nss	43	1143	-0.001829	0.000729
noVOC	2021	3	nsp3	nss	44	1158	-0.002149	0.000849
noVOC	2021	3	nsp3	nss	45	1171	-0.001013	0.002145
noVOC	2021	3	nsp3	nss	46	1191	-0.001972	0.001893
noVOC	2021	3	nsp3	nss	47	1193	-0.000898	0.005702
noVOC	2021	3	nsp3	nss	48	1206	-0.002827	0.00112
noVOC	2021	3	nsp3	nss	49	1208	-0.00022	0.000988
noVOC	2021	3	nsp3	nss	50	1251	-0.001052	0.00433
noVOC	2021	3	nsp3	nss	51	1271	-0.001068	0.001717
noVOC	2021	3	nsp3	nss	52	1317	-3.08199	0
noVOC	2021	3	nsp3	nss	53	1338	-0.00594	0.000138
noVOC	2021	3	nsp3	nss	54	1423	-0.01199	0.004555
noVOC	2021	3	nsp3	nss	55	1433	-0.01262	0.004733
noVOC	2021	3	nsp3	nss	56	1438	-0.000352	0.001525
noVOC	2021	3	nsp3	nss	57	1442	-0.049696	0.037079
noVOC	2021	3	nsp3	nss	58	1455	-0.002468	0.007645
noVOC	2021	3	nsp3	nss	59	1458	-0.071575	0.030879
noVOC	2021	3	nsp3	nss	60	1460	-0.001753	0.000978
noVOC	2021	3	nsp3	nss	61	1468	-0.027273	0.000614
noVOC	2021	3	nsp3	nss	62	1475	-0.001819	0.000505
noVOC	2021	3	nsp3	nss	63	1484	-0.002863	0.001093
noVOC	2021	3	nsp3	nss	64	1501	-0.0013	0.00528
noVOC	2021	3	nsp3	nss	65	1504	-0.00308	0.001175
noVOC	2021	3	nsp3	nss	66	1522	-0.007617	0.007184
noVOC	2021	3	nsp3	nss	67	1550	-0.005547	0.00013
noVOC	2021	3	nsp3	nss	68	1554	-0.001814	0.000729
noVOC	2021	3	nsp3	nss	69	1574	-0.000618	0.000192
noVOC	2021	3	nsp3	nss	70	1611	-0.001847	0.000729
noVOC	2021	3	nsp3	nss	71	1657	-0.001555	0.002981
noVOC	2021	3	nsp3	nss	72	1732	-0.000184	0.001076
noVOC	2021	3	nsp3	nss	73	1768	-0.000853	0.001836
noVOC	2021	3	nsp3	nss	74	1782	-0.009012	0.008103
noVOC	2021	3	nsp3	nss	75	1786	-0.001475	0.003076
noVOC	2021	3	nsp3	nss	76	1816	-0.001173	0.000663
noVOC	2021	3	nsp3	nss	77	1860	-7.3e-05	0.000702
noVOC	2021	3	nsp3	nss	78	1867	-0.006954	0.002765
noVOC	2021	3	nsp3	nss	79	1936	-0.001484	0.003076
noVOC	2021	3	nsp4	nss	1	46	-0.011118	0.003861
noVOC	2021	3	nsp4	nss	2	69	-0.003514	0.001342
noVOC	2021	3	nsp4	nss	3	113	-0.003404	0.0013
noVOC	2021	3	nsp4	nss	4	123	-0.001425	0.003076
noVOC	2021	3	nsp4	nss	5	146	-0.000993	0.002145
noVOC	2021	3	nsp4	nss	6	212	-0.001136	0.002454
noVOC	2021	3	nsp4	nss	7	215	-0.001897	0.000769
noVOC	2021	3	nsp4	nss	8	250	-0.001418	0.00445
noVOC	2021	3	nsp4	nss	9	270	-0.00283	0.005918
noVOC	2021	3	nsp4	nss	10	309	-0.003202	0.001258
noVOC	2021	3	nsp4	nss	11	316	-0.002524	0.00528
noVOC	2021	3	nsp4	nss	12	358	-0.001897	0.000769
noVOC	2021	3	nsp4	nss	13	367	-0.001995	0.000809
noVOC	2021	3	nsp4	nss	14	371	-0.001995	0.000809
noVOC	2021	3	nsp4	nss	15	396	-6.2e-05	0.00079
noVOC	2021	3	nsp4	nss	16	406	-0.002094	0.000849
noVOC	2021	3	nsp4	nss	17	411	-0.00214	0.009214
noVOC	2021	3	nsp4	nss	18	419	-0.001799	0.000729
noVOC	2021	3	nsp4	nss	19	427	-0.005137	0.001869
noVOC	2021	3	nsp5A	nss	1	128	-0.000348	0.000376
noVOC	2021	3	nsp5A	nss	2	134	-0.001267	0.000354
noVOC	2021	3	nsp5A	nss	3	143	-0.001897	0.000769
noVOC	2021	3	nsp5A	nss	4	183	-0.077822	0.034988
noVOC	2021	3	nsp5A	nss	5	187	-0.000188	0.003793
noVOC	2021	3	nsp5A	nss	6	228	-0.000117	0.000702
noVOC	2021	3	nsp5A	nss	7	251	-0.002277	0.001003
noVOC	2021	3	nsp5A	nss	8	272	-0.001234	0.002092
noVOC	2021	3	nsp6	nss	1	134	-0.000148	0.001178
noVOC	2021	3	nsp6	nss	2	139	-0.001701	0.000689
noVOC	2021	3	nsp6	nss	3	177	-0.00085	0.001836
noVOC	2021	3	nsp6	nss	4	180	-0.000425	0.001836
noVOC	2021	3	nsp6	nss	5	221	-9.2e-05	0.000945
noVOC	2021	3	nsp6	nss	6	225	-0.000187	0.000532
noVOC	2021	3	nsp6	nss	7	287	-0.00085	0.001836
noVOC	2021	3	nsp7	nss	1	57	-0.00113	0.00366
noVOC	2021	3	nsp8	nss	1	26	-0.000707	0.001528
noVOC	2021	3	nsp8	nss	2	48	-0.014306	0.003776
noVOC	2021	3	nsp8	nss	3	80	-0.001456	0.00024
noVOC	2021	3	nsp8	nss	4	110	-0.001425	0.003076
noVOC	2021	3	nsp8	nss	5	119	-0.000978	0.001047
noVOC	2021	3	nsp8	nss	6	125	-0.006626	0.002683
noVOC	2021	3	nsp8	nss	7	167	-0.000707	0.001528
noVOC	2021	3	nsp8	nss	8	176	-0.000668	0.002034
noVOC	2021	3	nsp9	nss	1	43	-0.000993	0.002145
noVOC	2021	3	nsp9	nss	2	75	-0.000107	0.000553
noVOC	2021	3	nsp9	nss	3	96	-0.001071	0.000434
noVOC	2022	1	E	nss	1	25	-0.001799	0.000729
noVOC	2022	1	E	nss	2	32	-0.000562	0.009634
noVOC	2022	1	E	nss	3	67	-0.000569	0.001843
noVOC	2022	1	M	nss	1	24	-0.005632	0.000377
noVOC	2022	1	M	nss	2	28	-0.016185	0.04763
noVOC	2022	1	M	nss	3	38	-0.030162	0.012155
noVOC	2022	1	M	nss	4	42	-0.000464	0.000737
noVOC	2022	1	M	nss	5	45	-0.000166	0.000781
noVOC	2022	1	M	nss	6	97	-0.000412	0.00364
noVOC	2022	1	M	nss	7	135	-0.000182	0.003277
noVOC	2022	1	M	nss	8	148	-0.000175	0.012521
noVOC	2022	1	M	nss	9	150	-0.010913	0.016893
noVOC	2022	1	M	nss	10	152	-0.050062	0.034842
noVOC	2022	1	M	nss	11	157	-0.013538	0.033174
noVOC	2022	1	M	nss	12	160	-0.001504	0.003401
noVOC	2022	1	M	nss	13	162	-0.006595	0.012244
noVOC	2022	1	M	nss	14	166	-0.001944	0.003026
noVOC	2022	1	M	nss	15	167	-0.001323	0.003468
noVOC	2022	1	M	nss	16	169	-0.013978	0.00425
noVOC	2022	1	M	nss	17	171	-0.018434	0.029513
noVOC	2022	1	M	nss	18	176	-0.031617	0.030311
noVOC	2022	1	M	nss	19	180	-0.00182	0.002834
noVOC	2022	1	M	nss	20	182	-0.018601	0.040306
noVOC	2022	1	M	nss	21	183	-0.006473	0.007858
noVOC	2022	1	M	nss	22	192	-0.006043	0.007339
noVOC	2022	1	M	nss	23	212	-0.000948	0.003348
noVOC	2022	1	M	nss	24	216	-0.000556	0.002175
noVOC	2022	1	M	nss	25	218	-0.009124	0.016269
noVOC	2022	1	M	nss	26	221	-0.006024	0.00244
noVOC	2022	1	N	nss	1	30	-29.1125	0.003724
noVOC	2022	1	N	nss	2	46	-0.006578	0.002602
noVOC	2022	1	N	nss	3	54	-3.07143	0.037037
noVOC	2022	1	N	nss	4	55	-0.001016	0.002145
noVOC	2022	1	N	nss	5	68	-0.003011	0.002049
noVOC	2022	1	N	nss	6	71	-0.003348	0.001258
noVOC	2022	1	N	nss	7	80	-0.002436	0.004963
noVOC	2022	1	N	nss	8	168	-0.001603	0.00065
noVOC	2022	1	N	nss	9	328	-0.02539	0.011467
noVOC	2022	1	N	nss	10	416	-0.001506	0.000657
noVOC	2022	1	ORF3a	nss	1	9	-0.001506	0.00061
noVOC	2022	1	ORF3a	nss	2	16	-0.00101	0.000436
noVOC	2022	1	ORF3a	nss	3	29	-0.00085	0.001836
noVOC	2022	1	ORF3a	nss	4	36	-0.001799	0.000729
noVOC	2022	1	ORF3a	nss	5	39	-0.001515	0.002454
noVOC	2022	1	ORF3a	nss	6	41	-0.001701	0.000689
noVOC	2022	1	ORF3a	nss	7	42	-0.000993	0.002145
noVOC	2022	1	ORF3a	nss	8	46	-0.001136	0.002454
noVOC	2022	1	ORF3a	nss	9	50	-0.00128	0.002765
noVOC	2022	1	ORF3a	nss	10	51	-0.000567	0.003226
noVOC	2022	1	ORF3a	nss	11	52	-0.001799	0.000729
noVOC	2022	1	ORF3a	nss	12	57	-0.00122	0.00032
noVOC	2022	1	ORF3a	nss	13	75	-0.00101	0.000436
noVOC	2022	1	ORF3a	nss	14	76	-0.011062	0.005961
noVOC	2022	1	ORF3a	nss	15	77	-0.001136	0.002454
noVOC	2022	1	ORF3a	nss	16	80	-0.000326	0.008973
noVOC	2022	1	ORF3a	nss	17	81	-0.000105	0.003506
noVOC	2022	1	ORF3a	nss	18	97	-0.000707	0.001528
noVOC	2022	1	ORF3a	nss	19	98	-0.000707	0.001528
noVOC	2022	1	ORF3a	nss	20	107	-3.3e-05	0.001319
noVOC	2022	1	ORF3a	nss	21	114	-0.000103	0.000596
noVOC	2022	1	ORF3a	nss	22	141	-0.000154	0.006184
noVOC	2022	1	ORF3a	nss	23	207	-9.1e-05	0.000528
noVOC	2022	1	ORF3a	nss	24	237	-0.000754	0.001222
noVOC	2022	1	ORF3a	nss	25	240	-0.001506	0.00061
noVOC	2022	1	ORF6	nss	1	74	-0.000272	0.000928
noVOC	2022	1	ORF6	nss	2	91	-0.012386	2.3e-05
noVOC	2022	1	ORF6	nss	3	93	-0.000354	0.001147
noVOC	2022	1	ORF7a	nss	1	54	-0.000155	0.000659
noVOC	2022	1	ORF7a	nss	2	62	-0.002775	0.002739
noVOC	2022	1	ORF7a	nss	3	94	-0.000685	0.00051
noVOC	2022	1	ORF7a	nss	4	96	-0.001636	0.002765
noVOC	2022	1	ORF7a	nss	5	98	-0.002675	0.000849
noVOC	2022	1	ORF7a	nss	6	103	-0.005542	0.002511
noVOC	2022	1	ORF7a	nss	7	104	-0.00293	0.00093
noVOC	2022	1	ORF7a	nss	8	106	-0.001276	0.001619
noVOC	2022	1	RdRP	nss	1	21	-0.000725	0.001528
noVOC	2022	1	RdRP	nss	2	24	-0.002807	0.001052
noVOC	2022	1	RdRP	nss	3	70	-0.000173	0.000823
noVOC	2022	1	RdRP	nss	4	98	-0.001808	0.000415
noVOC	2022	1	RdRP	nss	5	111	-0.041672	0.016241
noVOC	2022	1	RdRP	nss	6	199	-0.006024	0.00244
noVOC	2022	1	RdRP	nss	7	234	-0.000731	0.001836
noVOC	2022	1	RdRP	nss	8	236	-0.000439	0.001378
noVOC	2022	1	RdRP	nss	9	254	-0.000363	0.001308
noVOC	2022	1	RdRP	nss	10	262	-0.001169	0.001836
noVOC	2022	1	RdRP	nss	11	369	-0.000259	0.000458
noVOC	2022	1	RdRP	nss	12	426	-0.002286	0.004038
noVOC	2022	1	RdRP	nss	13	427	-0.00098	0.001539
noVOC	2022	1	RdRP	nss	14	429	-0.000495	0.002416
noVOC	2022	1	RdRP	nss	15	431	-0.000792	0.004273
noVOC	2022	1	RdRP	nss	16	433	-0.000192	0.000892
noVOC	2022	1	RdRP	nss	17	436	-0.000414	0.003928
noVOC	2022	1	RdRP	nss	18	443	-0.002497	0.004963
noVOC	2022	1	RdRP	nss	19	454	-0.000102	0.000963
noVOC	2022	1	RdRP	nss	20	476	-0.002927	0.001093
noVOC	2022	1	RdRP	nss	21	481	-0.000389	0.007019
noVOC	2022	1	RdRP	nss	22	516	-0.002458	0.000777
noVOC	2022	1	RdRP	nss	23	518	-0.001799	0.000751
noVOC	2022	1	RdRP	nss	24	551	-0.00029	0.000513
noVOC	2022	1	RdRP	nss	25	561	-0.001897	0.000769
noVOC	2022	1	RdRP	nss	26	597	-0.001799	0.000729
noVOC	2022	1	RdRP	nss	27	614	-0.001701	0.000689
noVOC	2022	1	RdRP	nss	28	616	-0.004442	0.003289
noVOC	2022	1	RdRP	nss	29	636	-0.012502	0.004555
noVOC	2022	1	RdRP	nss	30	641	-0.000606	0.001523
noVOC	2022	1	RdRP	nss	31	643	-0.002685	0.003809
noVOC	2022	1	RdRP	nss	32	674	-0.001728	0.00049
noVOC	2022	1	RdRP	nss	33	683	-0.004099	0.010362
noVOC	2022	1	RdRP	nss	34	687	-0.004754	0.001727
noVOC	2022	1	RdRP	nss	35	692	-0.000834	0.005864
noVOC	2022	1	RdRP	nss	36	802	-0.002129	0.003907
noVOC	2022	1	RdRP	nss	37	922	-0.000234	0.00087
noVOC	2022	1	nsp1	nss	1	2	-0.002327	0.001547
noVOC	2022	1	nsp1	nss	2	4	-0.043635	0.016685
noVOC	2022	1	nsp1	nss	3	10	-0.003948	0.002497
noVOC	2022	1	nsp1	nss	4	14	-0.007475	0.007184
noVOC	2022	1	nsp1	nss	5	17	-0.000576	0.00062
noVOC	2022	1	nsp1	nss	6	48	-0.000418	0.000749
noVOC	2022	1	nsp1	nss	7	77	-0.001389	0.001105
noVOC	2022	1	nsp1	nss	8	80	-0.000565	0.001221
noVOC	2022	1	nsp1	nss	9	81	-0.017178	0.018387
noVOC	2022	1	nsp1	nss	10	111	-0.000565	0.001221
noVOC	2022	1	nsp1	nss	11	121	-0.000565	0.001221
noVOC	2022	1	nsp1	nss	12	127	-0.001506	0.00061
noVOC	2022	1	nsp1	nss	13	130	-0.001158	0.007087
noVOC	2022	1	nsp1	nss	14	147	-6.6e-05	0.000549
noVOC	2022	1	nsp1	nss	15	153	-0.000707	0.001528
noVOC	2022	1	nsp1	nss	16	177	-0.002832	0.006106
noVOC	2022	1	nsp10	nss	1	70	-0.000993	0.002145
noVOC	2022	1	nsp10	nss	2	71	-0.001897	0.000769
noVOC	2022	1	nsp13	nss	1	6	-0.001701	0.000689
noVOC	2022	1	nsp13	nss	2	54	-0.000614	0.001683
noVOC	2022	1	nsp13	nss	3	184	-0.001603	0.00065
noVOC	2022	1	nsp13	nss	4	286	-0.006654	0.007657
noVOC	2022	1	nsp13	nss	5	290	-0.000125	0.007738
noVOC	2022	1	nsp13	nss	6	315	-3.3e-05	0.00206
noVOC	2022	1	nsp13	nss	7	316	-0.001571	0.002454
noVOC	2022	1	nsp13	nss	8	364	-0.007292	0.002847
noVOC	2022	1	nsp13	nss	9	366	-0.001172	0.000475
noVOC	2022	1	nsp13	nss	10	378	-1.70024	0
noVOC	2022	1	nsp13	nss	11	393	-0.00085	0.001836
noVOC	2022	1	nsp13	nss	12	407	-0.004442	0.003289
noVOC	2022	1	nsp13	nss	13	426	-9.4e-05	0.001493
noVOC	2022	1	nsp13	nss	14	427	-7.5e-05	0.000661
noVOC	2022	1	nsp13	nss	15	433	-0.001799	0.000729
noVOC	2022	1	nsp13	nss	16	440	-0.001799	0.000729
noVOC	2022	1	nsp13	nss	17	441	-0.000109	0.001745
noVOC	2022	1	nsp13	nss	18	443	-0.001048	0.001967
noVOC	2022	1	nsp13	nss	19	487	-0.000943	0.001528
noVOC	2022	1	nsp13	nss	20	505	-0.000993	0.002145
noVOC	2022	1	nsp13	nss	21	507	-7.1e-05	0.000625
noVOC	2022	1	nsp13	nss	22	523	-0.000786	0.001274
noVOC	2022	1	nsp13	nss	23	555	-0.001799	0.000729
noVOC	2022	1	nsp13	nss	24	558	-0.001799	0.000729
noVOC	2022	1	nsp13	nss	25	592	-0.002331	0.001355
noVOC	2022	1	nsp13	nss	26	593	-0.00968	0.020071
noVOC	2022	1	nsp13	nss	27	594	-0.010992	0.022032
noVOC	2022	1	nsp13	nss	28	595	-0.002493	0.002983
noVOC	2022	1	nsp14	nss	1	12	-0.000227	0.001282
noVOC	2022	1	nsp14	nss	2	20	-0.004267	0.001555
noVOC	2022	1	nsp14	nss	3	24	-0.012522	0.004555
noVOC	2022	1	nsp14	nss	4	25	-0.002537	0.009818
noVOC	2022	1	nsp14	nss	5	37	-0.004504	0.001641
noVOC	2022	1	nsp14	nss	6	56	-0.002116	0.006154
noVOC	2022	1	nsp14	nss	7	76	-0.002738	0.005598
noVOC	2022	1	nsp14	nss	8	120	-0.001701	0.000689
noVOC	2022	1	nsp14	nss	9	218	-0.002094	0.000849
noVOC	2022	1	nsp14	nss	10	219	-0.002094	0.000849
noVOC	2022	1	nsp14	nss	11	225	-0.002094	0.000849
noVOC	2022	1	nsp14	nss	12	230	-0.000713	0.00231
noVOC	2022	1	nsp14	nss	13	284	-0.005064	0.003324
noVOC	2022	1	nsp14	nss	14	405	-0.021212	0.04483
noVOC	2022	1	nsp14	nss	15	435	-0.003112	0.001134
noVOC	2022	1	nsp14	nss	16	453	-0.010381	0.006118
noVOC	2022	1	nsp14	nss	17	455	-0.000584	0.003291
noVOC	2022	1	nsp14	nss	18	471	-0.003225	0.001175
noVOC	2022	1	nsp14	nss	19	475	-0.002999	0.001093
noVOC	2022	1	nsp14	nss	20	482	-0.000953	0.005702
noVOC	2022	1	nsp14	nss	21	488	-0.001809	0.003702
noVOC	2022	1	nsp14	nss	22	492	-0.006656	0.010738
noVOC	2022	1	nsp15	nss	1	23	-0.006425	0.002602
noVOC	2022	1	nsp15	nss	2	61	-0.000565	0.001221
noVOC	2022	1	nsp15	nss	3	92	-0.04972	0.037946
noVOC	2022	1	nsp15	nss	4	98	-0.00475	0.007203
noVOC	2022	1	nsp15	nss	5	100	-0.010382	0.003943
noVOC	2022	1	nsp15	nss	6	107	-0.058454	0.001226
noVOC	2022	1	nsp15	nss	7	109	-0.000322	0.001121
noVOC	2022	1	nsp15	nss	8	111	-0.003402	0.00688
noVOC	2022	1	nsp15	nss	9	114	-0.005733	0.008177
noVOC	2022	1	nsp15	nss	10	117	-0.00983	0.010093
noVOC	2022	1	nsp15	nss	11	118	-0.004819	0.009158
noVOC	2022	1	nsp15	nss	12	120	-0.002496	0.009488
noVOC	2022	1	nsp15	nss	13	121	-0.004951	0.001771
noVOC	2022	1	nsp15	nss	14	142	-0.004346	0.001555
noVOC	2022	1	nsp15	nss	15	144	-0.004226	0.001512
noVOC	2022	1	nsp15	nss	16	150	-0.010742	0.010462
noVOC	2022	1	nsp15	nss	17	156	-0.004128	0.007851
noVOC	2022	1	nsp15	nss	18	157	-0.0043	0.008177
noVOC	2022	1	nsp15	nss	19	160	-0.114936	0.04279
noVOC	2022	1	nsp15	nss	20	204	-0.0012	0.004439
noVOC	2022	1	nsp15	nss	21	222	-0.000941	0.000702
noVOC	2022	1	nsp15	nss	22	279	-0.000235	0.004472
noVOC	2022	1	nsp16	nss	1	9	-0.002259	0.004873
noVOC	2022	1	nsp16	nss	2	15	-0.000196	0.001198
noVOC	2022	1	nsp16	nss	3	73	-0.00085	0.001836
noVOC	2022	1	nsp16	nss	4	109	-0.006425	0.002905
noVOC	2022	1	nsp16	nss	5	114	-0.000118	0.003208
noVOC	2022	1	nsp16	nss	6	136	-0.000803	0.001301
noVOC	2022	1	nsp16	nss	7	157	-0.002912	0.000682
noVOC	2022	1	nsp16	nss	8	160	-1.6e-05	0.000626
noVOC	2022	1	nsp16	nss	9	161	-0.001052	0.001483
noVOC	2022	1	nsp16	nss	10	164	-0.001243	0.002494
noVOC	2022	1	nsp16	nss	11	165	-0.00205	0.000769
noVOC	2022	1	nsp16	nss	12	169	-0.002995	0.000285
noVOC	2022	1	nsp16	nss	13	173	-0.000577	0.00043
noVOC	2022	1	nsp16	nss	14	179	-0.000107	0.000678
noVOC	2022	1	nsp16	nss	15	180	-0.001228	0.002454
noVOC	2022	1	nsp16	nss	16	185	-0.002479	0.000986
noVOC	2022	1	nsp16	nss	17	186	-0.000756	0.002613
noVOC	2022	1	nsp16	nss	18	187	-0.001123	0.002613
noVOC	2022	1	nsp16	nss	19	188	-0.002471	0.003702
noVOC	2022	1	nsp16	nss	20	191	-0.002371	0.000889
noVOC	2022	1	nsp16	nss	21	204	-0.001431	0.002145
noVOC	2022	1	nsp16	nss	22	214	-0.000546	0.000409
noVOC	2022	1	nsp16	nss	23	236	-0.007032	0.002847
noVOC	2022	1	nsp2	nss	1	1	-0.007323	0.002765
noVOC	2022	1	nsp2	nss	2	88	-0.000866	0.001836
noVOC	2022	1	nsp2	nss	3	91	-0.006754	0.002683
noVOC	2022	1	nsp2	nss	4	178	-0.007525	0.015567
noVOC	2022	1	nsp2	nss	5	200	-0.001498	0.003076
noVOC	2022	1	nsp2	nss	6	209	-0.000106	0.000755
noVOC	2022	1	nsp2	nss	7	230	-0.000597	0.002454
noVOC	2022	1	nsp2	nss	8	234	-0.005183	0.003988
noVOC	2022	1	nsp2	nss	9	235	-0.001346	0.002765
noVOC	2022	1	nsp2	nss	10	246	-0.001195	0.002454
noVOC	2022	1	nsp2	nss	11	247	-0.001346	0.002765
noVOC	2022	1	nsp2	nss	12	255	-0.000289	0.002171
noVOC	2022	1	nsp2	nss	13	260	-0.001733	0.000803
noVOC	2022	1	nsp2	nss	14	320	-0.000274	0.000407
noVOC	2022	1	nsp2	nss	15	343	-0.003388	0.00221
noVOC	2022	1	nsp2	nss	16	345	-0.000268	0.001375
noVOC	2022	1	nsp2	nss	17	349	-0.003786	0.000193
noVOC	2022	1	nsp2	nss	18	367	-2.4e-05	0.001106
noVOC	2022	1	nsp2	nss	19	374	-0.000354	0.001528
noVOC	2022	1	nsp2	nss	20	380	-0.00085	0.001836
noVOC	2022	1	nsp2	nss	21	417	-0.001701	0.000689
noVOC	2022	1	nsp2	nss	22	480	-0.010718	0.021808
noVOC	2022	1	nsp2	nss	23	507	-0.004193	0.00859
noVOC	2022	1	nsp2	nss	24	516	-0.004194	0.00859
noVOC	2022	1	nsp2	nss	25	517	-0.00842	0.003703
noVOC	2022	1	nsp2	nss	26	540	-0.000713	0.002903
noVOC	2022	1	nsp2	nss	27	552	-0.0062	0.004691
noVOC	2022	1	nsp2	nss	28	566	-0.002713	0.004597
noVOC	2022	1	nsp2	nss	29	580	-0.001788	0.000689
noVOC	2022	1	nsp2	nss	30	604	-0.001483	0.001652
noVOC	2022	1	nsp2	nss	31	611	-0.001873	0.003702
noVOC	2022	1	nsp3	nss	1	5	-0.001911	0.000769
noVOC	2022	1	nsp3	nss	2	20	-9.9e-05	0.000638
noVOC	2022	1	nsp3	nss	3	35	-0.001799	0.000729
noVOC	2022	1	nsp3	nss	4	52	-0.002061	0.013378
noVOC	2022	1	nsp3	nss	5	69	-0.002068	0.000809
noVOC	2022	1	nsp3	nss	6	109	-0.007289	0.002847
noVOC	2022	1	nsp3	nss	7	114	-0.000933	0.002488
noVOC	2022	1	nsp3	nss	8	146	-0.001714	0.000689
noVOC	2022	1	nsp3	nss	9	192	-0.024943	0.010063
noVOC	2022	1	nsp3	nss	10	197	-0.000836	0.002293
noVOC	2022	1	nsp3	nss	11	245	-0.001506	0.00061
noVOC	2022	1	nsp3	nss	12	251	-0.00276	0.002709
noVOC	2022	1	nsp3	nss	13	279	-0.006224	0.00252
noVOC	2022	1	nsp3	nss	14	359	-0.002952	0.001134
noVOC	2022	1	nsp3	nss	15	369	-0.012443	0.024985
noVOC	2022	1	nsp3	nss	16	374	-0.001067	0.009711
noVOC	2022	1	nsp3	nss	17	386	-0.003394	0.00688
noVOC	2022	1	nsp3	nss	18	387	-0.000794	0.005026
noVOC	2022	1	nsp3	nss	19	398	-0.062175	0.02922
noVOC	2022	1	nsp3	nss	20	400	-0.000221	0.001323
noVOC	2022	1	nsp3	nss	21	413	-0.000479	0.001027
noVOC	2022	1	nsp3	nss	22	418	-0.003571	0.001384
noVOC	2022	1	nsp3	nss	23	420	-0.000725	0.005895
noVOC	2022	1	nsp3	nss	24	450	-0.000993	0.002145
noVOC	2022	1	nsp3	nss	25	466	-0.007032	0.002847
noVOC	2022	1	nsp3	nss	26	541	-0.000313	0.001683
noVOC	2022	1	nsp3	nss	27	543	-0.000803	0.001301
noVOC	2022	1	nsp3	nss	28	545	-0.00021	0.001406
noVOC	2022	1	nsp3	nss	29	558	-0.002601	0.001873
noVOC	2022	1	nsp3	nss	30	561	-0.003022	0.001134
noVOC	2022	1	nsp3	nss	31	565	-0.000552	0.004384
noVOC	2022	1	nsp3	nss	32	571	-3.92359	0
noVOC	2022	1	nsp3	nss	33	572	-0.007407	0.006825
noVOC	2022	1	nsp3	nss	34	581	-0.002938	0.005918
noVOC	2022	1	nsp3	nss	35	598	-0.00318	0.006238
noVOC	2022	1	nsp3	nss	36	643	-0.001127	0.00919
noVOC	2022	1	nsp3	nss	37	656	-0.000425	0.001836
noVOC	2022	1	nsp3	nss	38	759	-0.000889	0.000596
noVOC	2022	1	nsp3	nss	39	770	-21.3267	0
noVOC	2022	1	nsp3	nss	40	804	-0.003534	0.007345
noVOC	2022	1	nsp3	nss	41	814	-0.000113	0.000708
noVOC	2022	1	nsp3	nss	42	868	-0.003617	0.000339
noVOC	2022	1	nsp3	nss	43	894	-0.006829	0.002765
noVOC	2022	1	nsp3	nss	44	951	-21.3275	0
noVOC	2022	1	nsp3	nss	45	971	-0.000338	0.000385
noVOC	2022	1	nsp3	nss	46	984	-0.006608	0.002666
noVOC	2022	1	nsp3	nss	47	1072	-0.001799	0.000729
noVOC	2022	1	nsp3	nss	48	1117	-0.000753	0.00061
noVOC	2022	1	nsp3	nss	49	1147	-0.000408	0.001119
noVOC	2022	1	nsp3	nss	50	1179	-0.037941	0.01696
noVOC	2022	1	nsp3	nss	51	1183	-0.058472	0.043489
noVOC	2022	1	nsp3	nss	52	1186	-0.00233	0.004539
noVOC	2022	1	nsp3	nss	53	1195	-0.00625	0.002263
noVOC	2022	1	nsp3	nss	54	1209	-0.009263	0.01732
noVOC	2022	1	nsp3	nss	55	1212	-0.034521	0.023825
noVOC	2022	1	nsp3	nss	56	1215	-0.008211	0.002873
noVOC	2022	1	nsp3	nss	57	1217	-0.008073	0.00318
noVOC	2022	1	nsp3	nss	58	1222	-0.003067	0.004437
noVOC	2022	1	nsp3	nss	59	1227	-0.000764	0.001544
noVOC	2022	1	nsp3	nss	60	1239	-0.032084	0.002712
noVOC	2022	1	nsp3	nss	61	1242	-0.000176	0.001932
noVOC	2022	1	nsp3	nss	62	1248	-0.006175	0.002217
noVOC	2022	1	nsp3	nss	63	1250	-0.003638	0.013851
noVOC	2022	1	nsp3	nss	64	1260	-0.000764	0.001544
noVOC	2022	1	nsp3	nss	65	1278	-6.99013	0
noVOC	2022	1	nsp3	nss	66	1282	-0.002587	0.001011
noVOC	2022	1	nsp3	nss	67	1300	-0.002502	0.00097
noVOC	2022	1	nsp3	nss	68	1311	-0.001181	0.001861
noVOC	2022	1	nsp3	nss	69	1366	-0.000776	0.001807
noVOC	2022	1	nsp3	nss	70	1371	-0.00043	0.000451
noVOC	2022	1	nsp3	nss	71	1405	-0.00011	0.000708
noVOC	2022	1	nsp3	nss	72	1409	-0.005191	0.000189
noVOC	2022	1	nsp3	nss	73	1411	-0.00117	0.000778
noVOC	2022	1	nsp3	nss	74	1412	-0.003441	0.000693
noVOC	2022	1	nsp3	nss	75	1413	-2.1e-05	0.002535
noVOC	2022	1	nsp3	nss	76	1415	-0.000173	0.002692
noVOC	2022	1	nsp3	nss	77	1428	-0.001995	0.000829
noVOC	2022	1	nsp3	nss	78	1429	-0.001707	0.002765
noVOC	2022	1	nsp3	nss	79	1433	-0.001995	0.000809
noVOC	2022	1	nsp3	nss	80	1434	-0.002094	0.000849
noVOC	2022	1	nsp3	nss	81	1468	-0.066652	0.002358
noVOC	2022	1	nsp3	nss	82	1507	-0.002016	0.004016
noVOC	2022	1	nsp3	nss	83	1512	-0.002174	0.00433
noVOC	2022	1	nsp3	nss	84	1516	-8.3e-05	0.000938
noVOC	2022	1	nsp3	nss	85	1522	-0.005591	0.011098
noVOC	2022	1	nsp3	nss	86	1527	-0.008955	0.003346
noVOC	2022	1	nsp3	nss	87	1574	-0.000634	0.00021
noVOC	2022	1	nsp3	nss	88	1602	-9.5e-05	0.000606
noVOC	2022	1	nsp3	nss	89	1611	-0.005582	0.003295
noVOC	2022	1	nsp3	nss	90	1651	-0.006626	0.002683
noVOC	2022	1	nsp3	nss	91	1657	-0.000977	0.001973
noVOC	2022	1	nsp3	nss	92	1699	-0.000671	0.002076
noVOC	2022	1	nsp3	nss	93	1719	-0.001787	0.002765
noVOC	2022	1	nsp3	nss	94	1720	-2.2e-05	0.002536
noVOC	2022	1	nsp3	nss	95	1722	-0.001117	0.002765
noVOC	2022	1	nsp3	nss	96	1724	-0.00134	0.002765
noVOC	2022	1	nsp3	nss	97	1741	-0.00134	0.002765
noVOC	2022	1	nsp3	nss	98	1742	-0.000741	0.000257
noVOC	2022	1	nsp3	nss	99	1769	-0.002052	0.000809
noVOC	2022	1	nsp3	nss	100	1782	-0.0045	0.007351
noVOC	2022	1	nsp3	nss	101	1790	-0.000353	0.00075
noVOC	2022	1	nsp3	nss	102	1796	-0.001628	0.003389
noVOC	2022	1	nsp3	nss	103	1807	-0.002275	0.000889
noVOC	2022	1	nsp3	nss	104	1813	-0.002378	0.00093
noVOC	2022	1	nsp3	nss	105	1815	-0.000227	0.003514
noVOC	2022	1	nsp3	nss	106	1817	-0.002482	0.000994
noVOC	2022	1	nsp3	nss	107	1820	-0.002343	0.001042
noVOC	2022	1	nsp3	nss	108	1826	-0.002081	0.003435
noVOC	2022	1	nsp3	nss	109	1847	-0.002378	0.00093
noVOC	2022	1	nsp4	nss	1	46	-0.044454	0.016473
noVOC	2022	1	nsp4	nss	2	48	-0.002894	0.001134
noVOC	2022	1	nsp4	nss	3	52	-0.003	0.001175
noVOC	2022	1	nsp4	nss	4	54	-0.001419	0.005918
noVOC	2022	1	nsp4	nss	5	66	-7.2e-05	0.001191
noVOC	2022	1	nsp4	nss	6	69	-0.04938	0.019171
noVOC	2022	1	nsp4	nss	7	77	-0.004919	0.014047
noVOC	2022	1	nsp4	nss	8	79	-0.00386	0.001512
noVOC	2022	1	nsp4	nss	9	91	-0.000108	0.006264
noVOC	2022	1	nsp4	nss	10	97	-0.001322	0.002983
noVOC	2022	1	nsp4	nss	11	103	-0.007806	0.016187
noVOC	2022	1	nsp4	nss	12	105	-0.003534	0.001384
noVOC	2022	1	nsp4	nss	13	107	-0.003534	0.001384
noVOC	2022	1	nsp4	nss	14	135	-0.0019	0.003076
noVOC	2022	1	nsp4	nss	15	155	-0.001245	0.002397
noVOC	2022	1	nsp4	nss	16	205	-0.001262	0.000471
noVOC	2022	1	nsp4	nss	17	208	-0.000925	0.002536
noVOC	2022	1	nsp4	nss	18	215	-0.025797	0.010405
noVOC	2022	1	nsp4	nss	19	279	-5.8e-05	0.000996
noVOC	2022	1	nsp4	nss	20	285	-0.002394	0.00097
noVOC	2022	1	nsp4	nss	21	290	-2.98676	0.039209
noVOC	2022	1	nsp4	nss	22	310	-0.001724	0.003215
noVOC	2022	1	nsp4	nss	23	314	-0.002375	0.004963
noVOC	2022	1	nsp4	nss	24	409	-0.000364	0.002109
noVOC	2022	1	nsp5A	nss	1	7	-0.001995	0.000809
noVOC	2022	1	nsp5A	nss	2	143	-0.001506	0.00061
noVOC	2022	1	nsp5A	nss	3	244	-0.001835	0.001593
noVOC	2022	1	nsp5A	nss	4	250	-0.00107	0.001477
noVOC	2022	1	nsp5A	nss	5	251	-0.001136	0.002454
noVOC	2022	1	nsp5A	nss	6	256	-0.001096	0.001503
noVOC	2022	1	nsp5A	nss	7	260	-0.00128	0.002765
noVOC	2022	1	nsp5A	nss	8	261	-0.00128	0.002765
noVOC	2022	1	nsp5A	nss	9	272	-0.001246	0.00172
noVOC	2022	1	nsp5A	nss	10	293	-0.001995	0.000809
noVOC	2022	1	nsp5A	nss	11	298	-7.5e-05	0.00074
noVOC	2022	1	nsp6	nss	1	9	-0.000901	0.00146
noVOC	2022	1	nsp6	nss	2	34	-0.000123	0.000502
noVOC	2022	1	nsp6	nss	3	222	-0.000503	0.002859
noVOC	2022	1	nsp6	nss	4	247	-0.001061	0.002145
noVOC	2022	1	nsp6	nss	5	248	-0.000608	0.001843
noVOC	2022	1	nsp6	nss	6	271	-0.000121	0.000705
noVOC	2022	1	nsp6	nss	7	272	-0.001368	0.002765
noVOC	2022	1	nsp7	nss	1	4	-0.004181	0.002765
noVOC	2022	1	nsp7	nss	2	9	-0.004181	0.002765
noVOC	2022	1	nsp7	nss	3	21	-0.000815	0.00054
noVOC	2022	1	nsp7	nss	4	24	-0.004276	0.002828
noVOC	2022	1	nsp7	nss	5	46	-0.002309	0.001528
noVOC	2022	1	nsp7	nss	6	58	-0.004165	0.000689
noVOC	2022	1	nsp7	nss	7	60	-0.002428	0.001836
noVOC	2022	1	nsp7	nss	8	61	-0.025772	0.004258
noVOC	2022	1	nsp8	nss	1	13	-0.001701	0.000689
noVOC	2022	1	nsp8	nss	2	20	-0.014719	3.5e-05
noVOC	2022	1	nsp8	nss	3	21	-0.001701	0.000689
noVOC	2022	1	nsp8	nss	4	26	-0.005515	0.011855
noVOC	2022	1	nsp8	nss	5	32	-0.140299	0.000224
noVOC	2022	1	nsp8	nss	6	113	-0.001506	0.00061
noVOC	2022	1	nsp8	nss	7	124	-0.007886	0.002683
noVOC	2022	1	nsp8	nss	8	126	-0.00095	0.001539
noVOC	2022	1	nsp8	nss	9	143	-0.000696	0.001859
noVOC	2022	1	nsp8	nss	10	161	-0.000134	0.00093
noVOC	2022	1	nsp9	nss	1	77	-0.001506	0.00061
noVOC	2022	1	nsp9	nss	2	109	-0.006626	0.002683
noVOC	2022	2	E	nss	1	36	-0.001506	0.001043
noVOC	2022	2	M	nss	1	114	-0.001506	0.00061
noVOC	2022	2	M	nss	2	145	-0.121988	0.048259
noVOC	2022	2	M	nss	3	147	-0.002394	0.00097
noVOC	2022	2	M	nss	4	150	-0.002301	0.004963
noVOC	2022	2	M	nss	5	151	-0.054911	0.043552
noVOC	2022	2	M	nss	6	157	-0.010605	0.004291
noVOC	2022	2	M	nss	7	158	-0.009068	0.019418
noVOC	2022	2	M	nss	8	159	-0.000735	0.001058
noVOC	2022	2	M	nss	9	169	-0.002204	0.009488
noVOC	2022	2	M	nss	10	170	-0.004408	0.009488
noVOC	2022	2	M	nss	11	173	-0.018462	0.021038
noVOC	2022	2	M	nss	12	180	-0.000281	0.001487
noVOC	2022	2	M	nss	13	182	-0.010801	0.012319
noVOC	2022	2	M	nss	14	188	-0.00405	0.001641
noVOC	2022	2	M	nss	15	192	-0.002132	0.010431
noVOC	2022	2	N	nss	1	30	-23.8957	0.016115
noVOC	2022	2	N	nss	2	207	-0.001506	0.00061
noVOC	2022	2	N	nss	3	419	-0.000861	0.001836
noVOC	2022	2	ORF10	nss	0	0	0	0
noVOC	2022	2	ORF3a	nss	1	16	-0.000424	0.000454
noVOC	2022	2	ORF3a	nss	2	56	-0.000126	0.000539
noVOC	2022	2	ORF3a	nss	3	255	-0.000565	0.001221
noVOC	2022	2	ORF6	nss	1	35	-0.001506	0.00061
noVOC	2022	2	ORF6	nss	2	56	-0.00188	0.000141
noVOC	2022	2	ORF7a	nss	1	54	-2.8e-05	0.000584
noVOC	2022	2	ORF7a	nss	2	58	-0.000267	0.000433
noVOC	2022	2	ORF7b	nss	0	0	0	0
noVOC	2022	2	ORF8	nss	1	37	-0.001592	0.000278
noVOC	2022	2	RdRP	nss	1	28	-0.002263	0.000889
noVOC	2022	2	RdRP	nss	2	33	-0.000368	0.000618
noVOC	2022	2	RdRP	nss	3	52	-0.001437	0.000453
noVOC	2022	2	RdRP	nss	4	72	-0.001977	0.004016
noVOC	2022	2	RdRP	nss	5	227	-0.006024	0.00244
noVOC	2022	2	RdRP	nss	6	231	-0.00085	0.001836
noVOC	2022	2	RdRP	nss	7	426	-0.007091	0.016624
noVOC	2022	2	RdRP	nss	8	485	-0.002388	0.004646
noVOC	2022	2	RdRP	nss	9	636	-0.008526	0.003346
noVOC	2022	2	RdRP	nss	10	638	-0.016609	0.034228
noVOC	2022	2	RdRP	nss	11	679	-0.003444	0.001411
noVOC	2022	2	RdRP	nss	12	683	-0.003444	0.001411
noVOC	2022	2	RdRP	nss	13	889	-0.000126	0.000506
noVOC	2022	2	S	nss	1	9	-0.000565	0.001221
noVOC	2022	2	S	nss	2	38	-0.00064	0.000166
noVOC	2022	2	S	nss	3	105	-0.000958	0.000497
noVOC	2022	2	S	nss	4	142	-0.000194	0.001665
noVOC	2022	2	S	nss	5	228	-0.001701	0.000689
noVOC	2022	2	S	nss	6	244	-0.004041	0.002832
noVOC	2022	2	S	nss	7	252	-0.002436	0.00097
noVOC	2022	2	S	nss	8	257	-20.0991	0.016124
noVOC	2022	2	S	nss	9	281	-0.001745	0.003702
noVOC	2022	2	S	nss	10	282	-0.002111	0.003389
noVOC	2022	2	S	nss	11	329	-0.002434	0.00117
noVOC	2022	2	S	nss	12	330	-0.001434	0.000989
noVOC	2022	2	S	nss	13	340	-0.007164	0.006825
noVOC	2022	2	S	nss	14	346	-0.000116	0.000991
noVOC	2022	2	S	nss	15	348	-0.002791	0.001093
noVOC	2022	2	S	nss	16	355	-0.002663	0.001052
noVOC	2022	2	S	nss	17	375	-0.001656	0.004316
noVOC	2022	2	S	nss	18	379	-0.000322	0.003494
noVOC	2022	2	S	nss	19	381	-0.002535	0.00528
noVOC	2022	2	S	nss	20	382	-0.000496	0.0041
noVOC	2022	2	S	nss	21	394	-90.4679	0
noVOC	2022	2	S	nss	22	416	-0.003031	0.001175
noVOC	2022	2	S	nss	23	430	-0.00194	0.004016
noVOC	2022	2	S	nss	24	447	-0.000386	0.003118
noVOC	2022	2	S	nss	25	450	-0.001972	0.004016
noVOC	2022	2	S	nss	26	453	-0.003662	0.000365
noVOC	2022	2	S	nss	27	454	-0.002644	0.001011
noVOC	2022	2	S	nss	28	485	-0.00146	0.002289
noVOC	2022	2	S	nss	29	488	-0.000971	0.001962
noVOC	2022	2	S	nss	30	489	-0.000496	0.002145
noVOC	2022	2	S	nss	31	508	-0.002648	0.000688
noVOC	2022	2	S	nss	32	529	-0.000708	0.001836
noVOC	2022	2	S	nss	33	708	-0.00071	0.002083
noVOC	2022	2	S	nss	34	709	-0.001589	0.006389
noVOC	2022	2	S	nss	35	715	-0.002335	0.00093
noVOC	2022	2	S	nss	36	721	-0.001418	0.002303
noVOC	2022	2	S	nss	37	725	-0.000573	0.004635
noVOC	2022	2	S	nss	38	729	-0.000273	0.000666
noVOC	2022	2	S	nss	39	733	-0.003193	0.000334
noVOC	2022	2	S	nss	40	744	-0.000571	0.000578
noVOC	2022	2	S	nss	41	749	-0.002436	0.00097
noVOC	2022	2	S	nss	42	753	-0.002665	0.001052
noVOC	2022	2	S	nss	43	770	-0.000283	0.000816
noVOC	2022	2	S	nss	44	777	-0.000874	0.003309
noVOC	2022	2	S	nss	45	892	-0.000101	0.001041
noVOC	2022	2	S	nss	46	1118	-0.001799	0.000729
noVOC	2022	2	S	nss	47	1126	-0.000248	0.000528
noVOC	2022	2	S	nss	48	1149	-0.002596	0.000274
noVOC	2022	2	S	nss	49	1151	-0.001145	0.000593
noVOC	2022	2	S	nss	50	1155	-0.001324	0.002145
noVOC	2022	2	S	nss	51	1159	-0.000993	0.002145
noVOC	2022	2	S	nss	52	1169	-0.001424	0.000869
noVOC	2022	2	nsp1	nss	1	7	-0.00219	0.000849
noVOC	2022	2	nsp1	nss	2	81	-0.00311	0.007198
noVOC	2022	2	nsp1	nss	3	82	-0.006818	0.014636
noVOC	2022	2	nsp1	nss	4	84	-0.006507	0.01236
noVOC	2022	2	nsp1	nss	5	85	-10.2881	0.015369
noVOC	2022	2	nsp10	nss	1	70	-0.001506	0.00061
noVOC	2022	2	nsp13	nss	1	195	-0.004211	0.000119
noVOC	2022	2	nsp13	nss	2	490	-4.6e-05	0.000567
noVOC	2022	2	nsp13	nss	3	497	-3.2e-05	0.00058
noVOC	2022	2	nsp13	nss	4	575	-0.012852	0.000507
noVOC	2022	2	nsp13	nss	5	590	-0.001967	0.004016
noVOC	2022	2	nsp13	nss	6	593	-0.002277	0.004646
noVOC	2022	2	nsp13	nss	7	595	-0.00112	0.007794
noVOC	2022	2	nsp14	nss	1	19	-8.1e-05	0.000896
noVOC	2022	2	nsp14	nss	2	21	-0.002777	0.00433
noVOC	2022	2	nsp14	nss	3	23	-0.002693	0.001052
noVOC	2022	2	nsp14	nss	4	29	-0.002082	0.00433
noVOC	2022	2	nsp14	nss	5	31	-0.002777	0.00433
noVOC	2022	2	nsp14	nss	6	37	-0.002588	0.001011
noVOC	2022	2	nsp14	nss	7	43	-0.00298	0.004646
noVOC	2022	2	nsp14	nss	8	53	-0.000994	0.004455
noVOC	2022	2	nsp14	nss	9	69	-0.000829	0.000324
noVOC	2022	2	nsp14	nss	10	349	-0.001718	0.000218
noVOC	2022	2	nsp14	nss	11	428	-0.001897	0.000769
noVOC	2022	2	nsp14	nss	12	432	-6.2e-05	0.00071
noVOC	2022	2	nsp14	nss	13	459	-0.000947	0.002454
noVOC	2022	2	nsp14	nss	14	460	-0.001136	0.002454
noVOC	2022	2	nsp14	nss	15	461	-0.001897	0.000769
noVOC	2022	2	nsp14	nss	16	466	-0.001897	0.000769
noVOC	2022	2	nsp14	nss	17	471	-0.000993	0.002145
noVOC	2022	2	nsp14	nss	18	475	-0.001799	0.000729
noVOC	2022	2	nsp14	nss	19	492	-0.000267	0.000433
noVOC	2022	2	nsp14	nss	20	494	-0.000571	0.000206
noVOC	2022	2	nsp14	nss	21	497	-0.000707	0.001528
noVOC	2022	2	nsp15	nss	1	91	-0.003719	0.028604
noVOC	2022	2	nsp15	nss	2	92	-0.004795	0.001258
noVOC	2022	2	nsp15	nss	3	101	-0.005161	0.007203
noVOC	2022	2	nsp15	nss	4	111	-0.005161	0.007203
noVOC	2022	2	nsp15	nss	5	116	-0.000306	0.006013
noVOC	2022	2	nsp15	nss	6	120	-0.002697	0.007527
noVOC	2022	2	nsp15	nss	7	131	-0.005598	0.001469
noVOC	2022	2	nsp15	nss	8	140	-0.005598	0.001469
noVOC	2022	2	nsp15	nss	9	142	-0.002804	0.002941
noVOC	2022	2	nsp15	nss	10	144	-0.011428	0.010093
noVOC	2022	2	nsp15	nss	11	148	-0.027128	0.013176
noVOC	2022	2	nsp15	nss	12	150	-0.037569	0.023877
noVOC	2022	2	nsp15	nss	13	152	-0.000132	0.001412
noVOC	2022	2	nsp15	nss	14	160	-0.026266	0.006874
noVOC	2022	2	nsp15	nss	15	165	-0.003851	0.001011
noVOC	2022	2	nsp15	nss	16	249	-0.000159	0.000551
noVOC	2022	2	nsp16	nss	1	136	-0.023616	0.010138
noVOC	2022	2	nsp16	nss	2	241	-0.001603	0.00065
noVOC	2022	2	nsp16	nss	3	244	-0.000703	0.000839
noVOC	2022	2	nsp16	nss	4	295	-0.001603	0.00065
noVOC	2022	2	nsp2	nss	1	178	-0.009036	0.019351
noVOC	2022	2	nsp2	nss	2	184	-0.002134	0.000849
noVOC	2022	2	nsp2	nss	3	190	-0.000376	0.000552
noVOC	2022	2	nsp2	nss	4	200	-0.001452	0.003076
noVOC	2022	2	nsp2	nss	5	210	-0.001336	0.001774
noVOC	2022	2	nsp2	nss	6	235	-0.002134	0.000849
noVOC	2022	2	nsp2	nss	7	489	-6.1e-05	0.000751
noVOC	2022	2	nsp2	nss	8	498	-0.000141	0.000683
noVOC	2022	2	nsp2	nss	9	537	-0.001309	0.000411
noVOC	2022	2	nsp2	nss	10	580	-0.013863	0.005605
noVOC	2022	2	nsp3	nss	1	83	-4.4e-05	0.001282
noVOC	2022	2	nsp3	nss	2	94	-0.001603	0.00065
noVOC	2022	2	nsp3	nss	3	99	-0.000943	0.001528
noVOC	2022	2	nsp3	nss	4	108	-0.001603	0.00065
noVOC	2022	2	nsp3	nss	5	129	-0.001079	0.000383
noVOC	2022	2	nsp3	nss	6	355	-0.005251	0.004339
noVOC	2022	2	nsp3	nss	7	358	-0.008647	0.00343
noVOC	2022	2	nsp3	nss	8	371	-8.6e-05	0.001096
noVOC	2022	2	nsp3	nss	9	401	-0.000269	0.000994
noVOC	2022	2	nsp3	nss	10	422	-0.003103	0.001217
noVOC	2022	2	nsp3	nss	11	451	-0.001799	0.000729
noVOC	2022	2	nsp3	nss	12	561	-0.007583	0.003012
noVOC	2022	2	nsp3	nss	13	612	-0.002352	0.00093
noVOC	2022	2	nsp3	nss	14	613	-0.001919	0.004016
noVOC	2022	2	nsp3	nss	15	638	-0.002019	0.000809
noVOC	2022	2	nsp3	nss	16	759	-0.003228	0.002303
[truncated: 5,081 more rows]
